# Supplementary material for: Establishing standardized conditions for clinically available sound-localization tests: A multicenter approach
Source: PLoS One. 2025 Aug 14;20(8):e0327124. doi: 10.1371/journal.pone.0327124 (PMC12352838; doi:10.1371/journal.pone.0327124)
Supplement: S1 Dataset — (XLSX) [file pone.0327124.s001.xlsx]

## Sheet: Sheet1
speaker	d	phi	d_b	s	d[LS]	RMS	_1	name	new name	location	noise	HA	normal SSD-Ctrl	lowpass SSD-Ctrl	Ctrl normal-lowpass	SSD normal-lowpass	normal SSD-CROSvsCtrl	normal-lowpass
1	11.25	-78.75	10	12.32	0.5	15.91		1	1001	A	normal	Ctrl	Ctrl		normal		Ctrl	normal-Ctrl
1	3.75	-86.25	2.92	9.19	0.17	9.19		1	1001	A	normal	Ctrl	Ctrl		normal		Ctrl	normal-Ctrl
1	7.5	-82.5	6.25	11.62	0.33	12.99		1	1001	A	normal	Ctrl	Ctrl		normal		Ctrl	normal-Ctrl
2	0	-67.5	1.25	0	0	0		1	1001	A	normal	Ctrl	Ctrl		normal		Ctrl	normal-Ctrl
2	0	-67.5	0.83	0	0	0		1	1001	A	normal	Ctrl	Ctrl		normal		Ctrl	normal-Ctrl
2	0	-67.5	1.25	0	0	0		1	1001	A	normal	Ctrl	Ctrl		normal		Ctrl	normal-Ctrl
3	0	-45	1.25	0	0	0		1	1001	A	normal	Ctrl	Ctrl		normal		Ctrl	normal-Ctrl
3	0	-45	0.83	0	0	0		1	1001	A	normal	Ctrl	Ctrl		normal		Ctrl	normal-Ctrl
3	3.75	-41.25	2.5	9.19	0.17	9.19		1	1001	A	normal	Ctrl	Ctrl		normal		Ctrl	normal-Ctrl
4	0	-22.5	1.25	0	0	0		1	1001	A	normal	Ctrl	Ctrl		normal		Ctrl	normal-Ctrl
4	0	-22.5	0.83	0	0	0		1	1001	A	normal	Ctrl	Ctrl		normal		Ctrl	normal-Ctrl
4	0	-22.5	1.25	0	0	0		1	1001	A	normal	Ctrl	Ctrl		normal		Ctrl	normal-Ctrl
5	0	0	1.25	0	0	0		1	1001	A	normal	Ctrl	Ctrl		normal		Ctrl	normal-Ctrl
5	0	0	0.83	0	0	0		1	1001	A	normal	Ctrl	Ctrl		normal		Ctrl	normal-Ctrl
5	0	0	1.25	0	0	0		1	1001	A	normal	Ctrl	Ctrl		normal		Ctrl	normal-Ctrl
6	0	22.5	1.25	0	0	0		1	1001	A	normal	Ctrl	Ctrl		normal		Ctrl	normal-Ctrl
6	0	22.5	0.83	0	0	0		1	1001	A	normal	Ctrl	Ctrl		normal		Ctrl	normal-Ctrl
6	0	22.5	1.25	0	0	0		1	1001	A	normal	Ctrl	Ctrl		normal		Ctrl	normal-Ctrl
7	0	45	1.25	0	0	0		1	1001	A	normal	Ctrl	Ctrl		normal		Ctrl	normal-Ctrl
7	0	45	0.83	0	0	0		1	1001	A	normal	Ctrl	Ctrl		normal		Ctrl	normal-Ctrl
7	0	45	1.25	0	0	0		1	1001	A	normal	Ctrl	Ctrl		normal		Ctrl	normal-Ctrl
8	0	67.5	1.25	0	0	0		1	1001	A	normal	Ctrl	Ctrl		normal		Ctrl	normal-Ctrl
8	3.75	71.25	2.92	9.19	0.17	9.19		1	1001	A	normal	Ctrl	Ctrl		normal		Ctrl	normal-Ctrl
8	0	67.5	1.25	0	0	0		1	1001	A	normal	Ctrl	Ctrl		normal		Ctrl	normal-Ctrl
9	0	90	1.25	0	0	0		1	1001	A	normal	Ctrl	Ctrl		normal		Ctrl	normal-Ctrl
9	0	90	0.83	0	0	0		1	1001	A	normal	Ctrl	Ctrl		normal		Ctrl	normal-Ctrl
9	0	90	1.25	0	0	0		1	1001	A	normal	Ctrl	Ctrl		normal		Ctrl	normal-Ctrl
1	0	-90	1.67	0	0	0		1	1001	B	normal	Ctrl	Ctrl		normal		Ctrl	normal-Ctrl
1	0	-90	0	0	0	0		1	1001	B	normal	Ctrl	Ctrl		normal		Ctrl	normal-Ctrl
1	3.75	-86.25	2.92	9.19	0.17	9.19		1	1001	B	normal	Ctrl	Ctrl		normal		Ctrl	normal-Ctrl
2	15	-52.5	13.33	11.62	0.67	18.37		1	1001	B	normal	Ctrl	Ctrl		normal		Ctrl	normal-Ctrl
2	0	-67.5	0	0	0	0		1	1001	B	normal	Ctrl	Ctrl		normal		Ctrl	normal-Ctrl
2	7.5	-60	6.67	11.62	0.33	12.99		1	1001	B	normal	Ctrl	Ctrl		normal		Ctrl	normal-Ctrl
3	0	-45	1.67	0	0	0		1	1001	B	normal	Ctrl	Ctrl		normal		Ctrl	normal-Ctrl
3	0	-45	0	0	0	0		1	1001	B	normal	Ctrl	Ctrl		normal		Ctrl	normal-Ctrl
3	0	-45	0.83	0	0	0		1	1001	B	normal	Ctrl	Ctrl		normal		Ctrl	normal-Ctrl
4	0	-22.5	1.67	0	0	0		1	1001	B	normal	Ctrl	Ctrl		normal		Ctrl	normal-Ctrl
4	0	-22.5	0	0	0	0		1	1001	B	normal	Ctrl	Ctrl		normal		Ctrl	normal-Ctrl
4	0	-22.5	0.83	0	0	0		1	1001	B	normal	Ctrl	Ctrl		normal		Ctrl	normal-Ctrl
5	0	0	1.67	0	0	0		1	1001	B	normal	Ctrl	Ctrl		normal		Ctrl	normal-Ctrl
5	0	0	0	0	0	0		1	1001	B	normal	Ctrl	Ctrl		normal		Ctrl	normal-Ctrl
5	0	0	0.83	0	0	0		1	1001	B	normal	Ctrl	Ctrl		normal		Ctrl	normal-Ctrl
6	0	22.5	1.67	0	0	0		1	1001	B	normal	Ctrl	Ctrl		normal		Ctrl	normal-Ctrl
6	0	22.5	0	0	0	0		1	1001	B	normal	Ctrl	Ctrl		normal		Ctrl	normal-Ctrl
6	0	22.5	0.83	0	0	0		1	1001	B	normal	Ctrl	Ctrl		normal		Ctrl	normal-Ctrl
7	0	45	1.67	0	0	0		1	1001	B	normal	Ctrl	Ctrl		normal		Ctrl	normal-Ctrl
7	0	45	0	0	0	0		1	1001	B	normal	Ctrl	Ctrl		normal		Ctrl	normal-Ctrl
7	0	45	0.83	0	0	0		1	1001	B	normal	Ctrl	Ctrl		normal		Ctrl	normal-Ctrl
8	0	67.5	1.67	0	0	0		1	1001	B	normal	Ctrl	Ctrl		normal		Ctrl	normal-Ctrl
8	0	67.5	0	0	0	0		1	1001	B	normal	Ctrl	Ctrl		normal		Ctrl	normal-Ctrl
8	0	67.5	0.83	0	0	0		1	1001	B	normal	Ctrl	Ctrl		normal		Ctrl	normal-Ctrl
9	0	90	1.67	0	0	0		1	1001	B	normal	Ctrl	Ctrl		normal		Ctrl	normal-Ctrl
9	0	90	0	0	0	0		1	1001	B	normal	Ctrl	Ctrl		normal		Ctrl	normal-Ctrl
9	3.75	86.25	4.58	9.19	0.17	9.19		1	1001	B	normal	Ctrl	Ctrl		normal		Ctrl	normal-Ctrl
1	0	-90	0	0	0	0		1	1001	C	normal	Ctrl	Ctrl		normal		Ctrl	normal-Ctrl
1	0	-90	0	0	0	0		1	1001	C	normal	Ctrl	Ctrl		normal		Ctrl	normal-Ctrl
1	0	-90	0	0	0	0		1	1001	C	normal	Ctrl	Ctrl		normal		Ctrl	normal-Ctrl
2	0	-67.5	0	0	0	0		1	1001	C	normal	Ctrl	Ctrl		normal		Ctrl	normal-Ctrl
2	0	-67.5	0	0	0	0		1	1001	C	normal	Ctrl	Ctrl		normal		Ctrl	normal-Ctrl
2	0	-67.5	0	0	0	0		1	1001	C	normal	Ctrl	Ctrl		normal		Ctrl	normal-Ctrl
3	0	-45	0	0	0	0		1	1001	C	normal	Ctrl	Ctrl		normal		Ctrl	normal-Ctrl
3	0	-45	0	0	0	0		1	1001	C	normal	Ctrl	Ctrl		normal		Ctrl	normal-Ctrl
3	0	-45	0	0	0	0		1	1001	C	normal	Ctrl	Ctrl		normal		Ctrl	normal-Ctrl
4	0	-22.5	0	0	0	0		1	1001	C	normal	Ctrl	Ctrl		normal		Ctrl	normal-Ctrl
4	0	-22.5	0	0	0	0		1	1001	C	normal	Ctrl	Ctrl		normal		Ctrl	normal-Ctrl
4	0	-22.5	0	0	0	0		1	1001	C	normal	Ctrl	Ctrl		normal		Ctrl	normal-Ctrl
5	0	0	0	0	0	0		1	1001	C	normal	Ctrl	Ctrl		normal		Ctrl	normal-Ctrl
5	0	0	0	0	0	0		1	1001	C	normal	Ctrl	Ctrl		normal		Ctrl	normal-Ctrl
5	0	0	0	0	0	0		1	1001	C	normal	Ctrl	Ctrl		normal		Ctrl	normal-Ctrl
6	0	22.5	0	0	0	0		1	1001	C	normal	Ctrl	Ctrl		normal		Ctrl	normal-Ctrl
6	0	22.5	0	0	0	0		1	1001	C	normal	Ctrl	Ctrl		normal		Ctrl	normal-Ctrl
6	0	22.5	0	0	0	0		1	1001	C	normal	Ctrl	Ctrl		normal		Ctrl	normal-Ctrl
7	0	45	0	0	0	0		1	1001	C	normal	Ctrl	Ctrl		normal		Ctrl	normal-Ctrl
7	0	45	0	0	0	0		1	1001	C	normal	Ctrl	Ctrl		normal		Ctrl	normal-Ctrl
7	0	45	0	0	0	0		1	1001	C	normal	Ctrl	Ctrl		normal		Ctrl	normal-Ctrl
8	0	67.5	0	0	0	0		1	1001	C	normal	Ctrl	Ctrl		normal		Ctrl	normal-Ctrl
8	0	67.5	0	0	0	0		1	1001	C	normal	Ctrl	Ctrl		normal		Ctrl	normal-Ctrl
8	0	67.5	0	0	0	0		1	1001	C	normal	Ctrl	Ctrl		normal		Ctrl	normal-Ctrl
9	0	90	0	0	0	0		1	1001	C	normal	Ctrl	Ctrl		normal		Ctrl	normal-Ctrl
9	0	90	0	0	0	0		1	1001	C	normal	Ctrl	Ctrl		normal		Ctrl	normal-Ctrl
9	0	90	0	0	0	0		1	1001	C	normal	Ctrl	Ctrl		normal		Ctrl	normal-Ctrl
1	0	-90	2.92	0	0	0		1	1001	D	normal	Ctrl	Ctrl		normal		Ctrl	normal-Ctrl
1	0	-90	0	0	0	0		1	1001	D	normal	Ctrl	Ctrl		normal		Ctrl	normal-Ctrl
1	3.75	-86.25	2.5	9.19	0.17	9.19		1	1001	D	normal	Ctrl	Ctrl		normal		Ctrl	normal-Ctrl
2	0	-67.5	2.92	0	0	0		1	1001	D	normal	Ctrl	Ctrl		normal		Ctrl	normal-Ctrl
2	0	-67.5	0	0	0	0		1	1001	D	normal	Ctrl	Ctrl		normal		Ctrl	normal-Ctrl
2	7.5	-60	6.25	11.62	0.33	12.99		1	1001	D	normal	Ctrl	Ctrl		normal		Ctrl	normal-Ctrl
3	0	-45	2.92	0	0	0		1	1001	D	normal	Ctrl	Ctrl		normal		Ctrl	normal-Ctrl
3	0	-45	0	0	0	0		1	1001	D	normal	Ctrl	Ctrl		normal		Ctrl	normal-Ctrl
3	0	-45	1.25	0	0	0		1	1001	D	normal	Ctrl	Ctrl		normal		Ctrl	normal-Ctrl
4	0	-22.5	2.92	0	0	0		1	1001	D	normal	Ctrl	Ctrl		normal		Ctrl	normal-Ctrl
4	0	-22.5	0	0	0	0		1	1001	D	normal	Ctrl	Ctrl		normal		Ctrl	normal-Ctrl
4	0	-22.5	1.25	0	0	0		1	1001	D	normal	Ctrl	Ctrl		normal		Ctrl	normal-Ctrl
5	0	0	2.92	0	0	0		1	1001	D	normal	Ctrl	Ctrl		normal		Ctrl	normal-Ctrl
5	0	0	0	0	0	0		1	1001	D	normal	Ctrl	Ctrl		normal		Ctrl	normal-Ctrl
5	0	0	1.25	0	0	0		1	1001	D	normal	Ctrl	Ctrl		normal		Ctrl	normal-Ctrl
6	0	22.5	2.92	0	0	0		1	1001	D	normal	Ctrl	Ctrl		normal		Ctrl	normal-Ctrl
6	0	22.5	0	0	0	0		1	1001	D	normal	Ctrl	Ctrl		normal		Ctrl	normal-Ctrl
6	0	22.5	1.25	0	0	0		1	1001	D	normal	Ctrl	Ctrl		normal		Ctrl	normal-Ctrl
7	3.75	41.25	0.83	9.19	0.17	9.19		1	1001	D	normal	Ctrl	Ctrl		normal		Ctrl	normal-Ctrl
7	0	45	0	0	0	0		1	1001	D	normal	Ctrl	Ctrl		normal		Ctrl	normal-Ctrl
7	0	45	1.25	0	0	0		1	1001	D	normal	Ctrl	Ctrl		normal		Ctrl	normal-Ctrl
8	15	52.5	12.08	11.62	0.67	18.37		1	1001	D	normal	Ctrl	Ctrl		normal		Ctrl	normal-Ctrl
8	0	67.5	0	0	0	0		1	1001	D	normal	Ctrl	Ctrl		normal		Ctrl	normal-Ctrl
8	0	67.5	1.25	0	0	0		1	1001	D	normal	Ctrl	Ctrl		normal		Ctrl	normal-Ctrl
9	7.5	82.5	4.58	11.62	0.33	12.99		1	1001	D	normal	Ctrl	Ctrl		normal		Ctrl	normal-Ctrl
9	0	90	0	0	0	0		1	1001	D	normal	Ctrl	Ctrl		normal		Ctrl	normal-Ctrl
9	0	90	1.25	0	0	0		1	1001	D	normal	Ctrl	Ctrl		normal		Ctrl	normal-Ctrl
1	0	-90	0.42	0	0	0		1	1001	E	normal	Ctrl	Ctrl		normal		Ctrl	normal-Ctrl
1	0	-90	0.42	0	0	0		1	1001	E	normal	Ctrl	Ctrl		normal		Ctrl	normal-Ctrl
1	0	-90	0	0	0	0		1	1001	E	normal	Ctrl	Ctrl		normal		Ctrl	normal-Ctrl
2	0	-67.5	0.42	0	0	0		1	1001	E	normal	Ctrl	Ctrl		normal		Ctrl	normal-Ctrl
2	0	-67.5	0.42	0	0	0		1	1001	E	normal	Ctrl	Ctrl		normal		Ctrl	normal-Ctrl
2	0	-67.5	0	0	0	0		1	1001	E	normal	Ctrl	Ctrl		normal		Ctrl	normal-Ctrl
3	0	-45	0.42	0	0	0		1	1001	E	normal	Ctrl	Ctrl		normal		Ctrl	normal-Ctrl
3	0	-45	0.42	0	0	0		1	1001	E	normal	Ctrl	Ctrl		normal		Ctrl	normal-Ctrl
3	0	-45	0	0	0	0		1	1001	E	normal	Ctrl	Ctrl		normal		Ctrl	normal-Ctrl
4	0	-22.5	0.42	0	0	0		1	1001	E	normal	Ctrl	Ctrl		normal		Ctrl	normal-Ctrl
4	0	-22.5	0.42	0	0	0		1	1001	E	normal	Ctrl	Ctrl		normal		Ctrl	normal-Ctrl
4	0	-22.5	0	0	0	0		1	1001	E	normal	Ctrl	Ctrl		normal		Ctrl	normal-Ctrl
5	0	0	0.42	0	0	0		1	1001	E	normal	Ctrl	Ctrl		normal		Ctrl	normal-Ctrl
5	0	0	0.42	0	0	0		1	1001	E	normal	Ctrl	Ctrl		normal		Ctrl	normal-Ctrl
5	0	0	0	0	0	0		1	1001	E	normal	Ctrl	Ctrl		normal		Ctrl	normal-Ctrl
6	0	22.5	0.42	0	0	0		1	1001	E	normal	Ctrl	Ctrl		normal		Ctrl	normal-Ctrl
6	0	22.5	0.42	0	0	0		1	1001	E	normal	Ctrl	Ctrl		normal		Ctrl	normal-Ctrl
6	0	22.5	0	0	0	0		1	1001	E	normal	Ctrl	Ctrl		normal		Ctrl	normal-Ctrl
7	0	45	0.42	0	0	0		1	1001	E	normal	Ctrl	Ctrl		normal		Ctrl	normal-Ctrl
7	0	45	0.42	0	0	0		1	1001	E	normal	Ctrl	Ctrl		normal		Ctrl	normal-Ctrl
7	0	45	0	0	0	0		1	1001	E	normal	Ctrl	Ctrl		normal		Ctrl	normal-Ctrl
8	0	67.5	0.42	0	0	0		1	1001	E	normal	Ctrl	Ctrl		normal		Ctrl	normal-Ctrl
8	0	67.5	0.42	0	0	0		1	1001	E	normal	Ctrl	Ctrl		normal		Ctrl	normal-Ctrl
8	3.75	71.25	3.75	9.19	0.17	9.19		1	1001	E	normal	Ctrl	Ctrl		normal		Ctrl	normal-Ctrl
9	3.75	86.25	3.33	9.19	0.17	9.19		1	1001	E	normal	Ctrl	Ctrl		normal		Ctrl	normal-Ctrl
9	3.75	86.25	3.33	9.19	0.17	9.19		1	1001	E	normal	Ctrl	Ctrl		normal		Ctrl	normal-Ctrl
9	3.75	86.25	3.75	9.19	0.17	9.19		1	1001	E	normal	Ctrl	Ctrl		normal		Ctrl	normal-Ctrl
1	0	-90	0	0	0	0		1	1001	F	normal	Ctrl			normal		Ctrl	normal-Ctrl
1	0	-90	0	0	0	0		1	1001	F	normal	Ctrl			normal		Ctrl	normal-Ctrl
1	0	-90	0.42	0	0	0		1	1001	F	normal	Ctrl			normal		Ctrl	normal-Ctrl
9	0	90	0	0	0	0		1	1001	F	normal	Ctrl			normal		Ctrl	normal-Ctrl
9	0	90	0	0	0	0		1	1001	F	normal	Ctrl			normal		Ctrl	normal-Ctrl
9	0	90	0.42	0	0	0		1	1001	F	normal	Ctrl			normal		Ctrl	normal-Ctrl
8	0	67.5	0	0	0	0		1	1001	F	normal	Ctrl			normal		Ctrl	normal-Ctrl
8	0	67.5	0	0	0	0		1	1001	F	normal	Ctrl			normal		Ctrl	normal-Ctrl
8	0	67.5	0.42	0	0	0		1	1001	F	normal	Ctrl			normal		Ctrl	normal-Ctrl
7	0	45	0	0	0	0		1	1001	F	normal	Ctrl			normal		Ctrl	normal-Ctrl
7	0	45	0	0	0	0		1	1001	F	normal	Ctrl			normal		Ctrl	normal-Ctrl
7	0	45	0.42	0	0	0		1	1001	F	normal	Ctrl			normal		Ctrl	normal-Ctrl
6	0	22.5	0	0	0	0		1	1001	F	normal	Ctrl			normal		Ctrl	normal-Ctrl
6	0	22.5	0	0	0	0		1	1001	F	normal	Ctrl			normal		Ctrl	normal-Ctrl
6	0	22.5	0.42	0	0	0		1	1001	F	normal	Ctrl			normal		Ctrl	normal-Ctrl
5	0	0	0	0	0	0		1	1001	F	normal	Ctrl			normal		Ctrl	normal-Ctrl
5	0	0	0	0	0	0		1	1001	F	normal	Ctrl			normal		Ctrl	normal-Ctrl
5	0	0	0.42	0	0	0		1	1001	F	normal	Ctrl			normal		Ctrl	normal-Ctrl
4	0	-22.5	0	0	0	0		1	1001	F	normal	Ctrl			normal		Ctrl	normal-Ctrl
4	0	-22.5	0	0	0	0		1	1001	F	normal	Ctrl			normal		Ctrl	normal-Ctrl
4	0	-22.5	0.42	0	0	0		1	1001	F	normal	Ctrl			normal		Ctrl	normal-Ctrl
3	0	-45	0	0	0	0		1	1001	F	normal	Ctrl			normal		Ctrl	normal-Ctrl
3	0	-45	0	0	0	0		1	1001	F	normal	Ctrl			normal		Ctrl	normal-Ctrl
3	0	-45	0.42	0	0	0		1	1001	F	normal	Ctrl			normal		Ctrl	normal-Ctrl
2	0	-67.5	0	0	0	0		1	1001	F	normal	Ctrl			normal		Ctrl	normal-Ctrl
2	0	-67.5	0	0	0	0		1	1001	F	normal	Ctrl			normal		Ctrl	normal-Ctrl
2	3.75	-63.75	3.33	9.19	0.17	9.19		1	1001	F	normal	Ctrl			normal		Ctrl	normal-Ctrl
1	7.5	-82.5	6.67	11.62	0.33	12.99		1	1001	G	normal	Ctrl	Ctrl		normal		Ctrl	normal-Ctrl
1	0	-90	0.42	0	0	0		1	1001	G	normal	Ctrl	Ctrl		normal		Ctrl	normal-Ctrl
1	0	-90	0.42	0	0	0		1	1001	G	normal	Ctrl	Ctrl		normal		Ctrl	normal-Ctrl
2	3.75	-63.75	2.92	9.19	0.17	9.19		1	1001	G	normal	Ctrl	Ctrl		normal		Ctrl	normal-Ctrl
2	3.75	-63.75	3.33	9.19	0.17	9.19		1	1001	G	normal	Ctrl	Ctrl		normal		Ctrl	normal-Ctrl
2	3.75	-63.75	3.33	9.19	0.17	9.19		1	1001	G	normal	Ctrl	Ctrl		normal		Ctrl	normal-Ctrl
3	0	-45	0.83	0	0	0		1	1001	G	normal	Ctrl	Ctrl		normal		Ctrl	normal-Ctrl
3	0	-45	0.42	0	0	0		1	1001	G	normal	Ctrl	Ctrl		normal		Ctrl	normal-Ctrl
3	0	-45	0.42	0	0	0		1	1001	G	normal	Ctrl	Ctrl		normal		Ctrl	normal-Ctrl
4	0	-22.5	0.83	0	0	0		1	1001	G	normal	Ctrl	Ctrl		normal		Ctrl	normal-Ctrl
4	0	-22.5	0.42	0	0	0		1	1001	G	normal	Ctrl	Ctrl		normal		Ctrl	normal-Ctrl
4	0	-22.5	0.42	0	0	0		1	1001	G	normal	Ctrl	Ctrl		normal		Ctrl	normal-Ctrl
5	0	0	0.83	0	0	0		1	1001	G	normal	Ctrl	Ctrl		normal		Ctrl	normal-Ctrl
5	0	0	0.42	0	0	0		1	1001	G	normal	Ctrl	Ctrl		normal		Ctrl	normal-Ctrl
5	0	0	0.42	0	0	0		1	1001	G	normal	Ctrl	Ctrl		normal		Ctrl	normal-Ctrl
6	0	22.5	0.83	0	0	0		1	1001	G	normal	Ctrl	Ctrl		normal		Ctrl	normal-Ctrl
6	0	22.5	0.42	0	0	0		1	1001	G	normal	Ctrl	Ctrl		normal		Ctrl	normal-Ctrl
6	0	22.5	0.42	0	0	0		1	1001	G	normal	Ctrl	Ctrl		normal		Ctrl	normal-Ctrl
7	0	45	0.83	0	0	0		1	1001	G	normal	Ctrl	Ctrl		normal		Ctrl	normal-Ctrl
7	0	45	0.42	0	0	0		1	1001	G	normal	Ctrl	Ctrl		normal		Ctrl	normal-Ctrl
7	0	45	0.42	0	0	0		1	1001	G	normal	Ctrl	Ctrl		normal		Ctrl	normal-Ctrl
8	3.75	63.75	4.58	9.19	0.17	9.19		1	1001	G	normal	Ctrl	Ctrl		normal		Ctrl	normal-Ctrl
8	0	67.5	0.42	0	0	0		1	1001	G	normal	Ctrl	Ctrl		normal		Ctrl	normal-Ctrl
8	0	67.5	0.42	0	0	0		1	1001	G	normal	Ctrl	Ctrl		normal		Ctrl	normal-Ctrl
9	0	90	0.83	0	0	0		1	1001	G	normal	Ctrl	Ctrl		normal		Ctrl	normal-Ctrl
9	0	90	0.42	0	0	0		1	1001	G	normal	Ctrl	Ctrl		normal		Ctrl	normal-Ctrl
9	0	90	0.42	0	0	0		1	1001	G	normal	Ctrl	Ctrl		normal		Ctrl	normal-Ctrl
1	3.75	-86.25	1.67	9.19	0.17	9.19		1	1001	H	normal	Ctrl	Ctrl		normal		Ctrl	normal-Ctrl
1	0	-90	0	0	0	0		1	1001	H	normal	Ctrl	Ctrl		normal		Ctrl	normal-Ctrl
1	3.75	-86.25	2.5	9.19	0.17	9.19		1	1001	H	normal	Ctrl	Ctrl		normal		Ctrl	normal-Ctrl
2	11.25	-56.25	9.17	12.32	0.5	15.91		1	1001	H	normal	Ctrl	Ctrl		normal		Ctrl	normal-Ctrl
2	0	-67.5	0	0	0	0		1	1001	H	normal	Ctrl	Ctrl		normal		Ctrl	normal-Ctrl
2	7.5	-60	6.25	11.62	0.33	12.99		1	1001	H	normal	Ctrl	Ctrl		normal		Ctrl	normal-Ctrl
3	3.75	-41.25	1.67	9.19	0.17	9.19		1	1001	H	normal	Ctrl	Ctrl		normal		Ctrl	normal-Ctrl
3	0	-45	0	0	0	0		1	1001	H	normal	Ctrl	Ctrl		normal		Ctrl	normal-Ctrl
3	0	-45	1.25	0	0	0		1	1001	H	normal	Ctrl	Ctrl		normal		Ctrl	normal-Ctrl
4	0	-22.5	2.08	0	0	0		1	1001	H	normal	Ctrl	Ctrl		normal		Ctrl	normal-Ctrl
4	0	-22.5	0	0	0	0		1	1001	H	normal	Ctrl	Ctrl		normal		Ctrl	normal-Ctrl
4	0	-22.5	1.25	0	0	0		1	1001	H	normal	Ctrl	Ctrl		normal		Ctrl	normal-Ctrl
5	0	0	2.08	0	0	0		1	1001	H	normal	Ctrl	Ctrl		normal		Ctrl	normal-Ctrl
5	0	0	0	0	0	0		1	1001	H	normal	Ctrl	Ctrl		normal		Ctrl	normal-Ctrl
5	0	0	1.25	0	0	0		1	1001	H	normal	Ctrl	Ctrl		normal		Ctrl	normal-Ctrl
6	0	22.5	2.08	0	0	0		1	1001	H	normal	Ctrl	Ctrl		normal		Ctrl	normal-Ctrl
6	0	22.5	0	0	0	0		1	1001	H	normal	Ctrl	Ctrl		normal		Ctrl	normal-Ctrl
6	0	22.5	1.25	0	0	0		1	1001	H	normal	Ctrl	Ctrl		normal		Ctrl	normal-Ctrl
7	0	45	2.08	0	0	0		1	1001	H	normal	Ctrl	Ctrl		normal		Ctrl	normal-Ctrl
7	0	45	0	0	0	0		1	1001	H	normal	Ctrl	Ctrl		normal		Ctrl	normal-Ctrl
7	0	45	1.25	0	0	0		1	1001	H	normal	Ctrl	Ctrl		normal		Ctrl	normal-Ctrl
8	0	67.5	2.08	0	0	0		1	1001	H	normal	Ctrl	Ctrl		normal		Ctrl	normal-Ctrl
8	0	67.5	0	0	0	0		1	1001	H	normal	Ctrl	Ctrl		normal		Ctrl	normal-Ctrl
8	0	67.5	1.25	0	0	0		1	1001	H	normal	Ctrl	Ctrl		normal		Ctrl	normal-Ctrl
9	0	90	2.08	0	0	0		1	1001	H	normal	Ctrl	Ctrl		normal		Ctrl	normal-Ctrl
9	0	90	0	0	0	0		1	1001	H	normal	Ctrl	Ctrl		normal		Ctrl	normal-Ctrl
9	0	90	1.25	0	0	0		1	1001	H	normal	Ctrl	Ctrl		normal		Ctrl	normal-Ctrl
1	0	-90	1.67	0	0	0		1	1001	I	normal	Ctrl	Ctrl		normal		Ctrl	normal-Ctrl
1	0	-90	0.83	0	0	0		1	1001	I	normal	Ctrl	Ctrl		normal		Ctrl	normal-Ctrl
1	0	-90	2.08	0	0	0		1	1001	I	normal	Ctrl	Ctrl		normal		Ctrl	normal-Ctrl
2	0	-67.5	1.67	0	0	0		1	1001	I	normal	Ctrl	Ctrl		normal		Ctrl	normal-Ctrl
2	0	-67.5	0.83	0	0	0		1	1001	I	normal	Ctrl	Ctrl		normal		Ctrl	normal-Ctrl
2	0	-67.5	2.08	0	0	0		1	1001	I	normal	Ctrl	Ctrl		normal		Ctrl	normal-Ctrl
3	0	-45	1.67	0	0	0		1	1001	I	normal	Ctrl	Ctrl		normal		Ctrl	normal-Ctrl
3	0	-45	0.83	0	0	0		1	1001	I	normal	Ctrl	Ctrl		normal		Ctrl	normal-Ctrl
3	0	-45	2.08	0	0	0		1	1001	I	normal	Ctrl	Ctrl		normal		Ctrl	normal-Ctrl
4	0	-22.5	1.67	0	0	0		1	1001	I	normal	Ctrl	Ctrl		normal		Ctrl	normal-Ctrl
4	0	-22.5	0.83	0	0	0		1	1001	I	normal	Ctrl	Ctrl		normal		Ctrl	normal-Ctrl
4	0	-22.5	2.08	0	0	0		1	1001	I	normal	Ctrl	Ctrl		normal		Ctrl	normal-Ctrl
5	0	0	1.67	0	0	0		1	1001	I	normal	Ctrl	Ctrl		normal		Ctrl	normal-Ctrl
5	0	0	0.83	0	0	0		1	1001	I	normal	Ctrl	Ctrl		normal		Ctrl	normal-Ctrl
5	0	0	2.08	0	0	0		1	1001	I	normal	Ctrl	Ctrl		normal		Ctrl	normal-Ctrl
6	0	22.5	1.67	0	0	0		1	1001	I	normal	Ctrl	Ctrl		normal		Ctrl	normal-Ctrl
6	0	22.5	0.83	0	0	0		1	1001	I	normal	Ctrl	Ctrl		normal		Ctrl	normal-Ctrl
6	0	22.5	2.08	0	0	0		1	1001	I	normal	Ctrl	Ctrl		normal		Ctrl	normal-Ctrl
7	0	45	1.67	0	0	0		1	1001	I	normal	Ctrl	Ctrl		normal		Ctrl	normal-Ctrl
7	0	45	0.83	0	0	0		1	1001	I	normal	Ctrl	Ctrl		normal		Ctrl	normal-Ctrl
7	0	45	2.08	0	0	0		1	1001	I	normal	Ctrl	Ctrl		normal		Ctrl	normal-Ctrl
8	3.75	63.75	2.08	9.19	0.17	9.19		1	1001	I	normal	Ctrl	Ctrl		normal		Ctrl	normal-Ctrl
8	3.75	63.75	2.92	9.19	0.17	9.19		1	1001	I	normal	Ctrl	Ctrl		normal		Ctrl	normal-Ctrl
8	7.5	60	5.42	18.37	0.33	18.37		1	1001	I	normal	Ctrl	Ctrl		normal		Ctrl	normal-Ctrl
9	11.25	78.75	9.58	12.32	0.5	15.91		1	1001	I	normal	Ctrl	Ctrl		normal		Ctrl	normal-Ctrl
9	3.75	86.25	2.92	9.19	0.17	9.19		1	1001	I	normal	Ctrl	Ctrl		normal		Ctrl	normal-Ctrl
9	11.25	78.75	9.17	12.32	0.5	15.91		1	1001	I	normal	Ctrl	Ctrl		normal		Ctrl	normal-Ctrl
1	0	-90	0	0	0	0		1	1001	J	normal	Ctrl	Ctrl		normal		Ctrl	normal-Ctrl
1	7.5	-82.5	7.08	11.62	0.33	12.99		1	1001	J	normal	Ctrl	Ctrl		normal		Ctrl	normal-Ctrl
1	3.75	-86.25	3.33	9.19	0.17	9.19		1	1001	J	normal	Ctrl	Ctrl		normal		Ctrl	normal-Ctrl
2	0	-67.5	0	0	0	0		1	1001	J	normal	Ctrl	Ctrl		normal		Ctrl	normal-Ctrl
2	0	-67.5	0.42	0	0	0		1	1001	J	normal	Ctrl	Ctrl		normal		Ctrl	normal-Ctrl
2	0	-67.5	0.42	0	0	0		1	1001	J	normal	Ctrl	Ctrl		normal		Ctrl	normal-Ctrl
3	0	-45	0	0	0	0		1	1001	J	normal	Ctrl	Ctrl		normal		Ctrl	normal-Ctrl
3	0	-45	0.42	0	0	0		1	1001	J	normal	Ctrl	Ctrl		normal		Ctrl	normal-Ctrl
3	0	-45	0.42	0	0	0		1	1001	J	normal	Ctrl	Ctrl		normal		Ctrl	normal-Ctrl
4	0	-22.5	0	0	0	0		1	1001	J	normal	Ctrl	Ctrl		normal		Ctrl	normal-Ctrl
4	0	-22.5	0.42	0	0	0		1	1001	J	normal	Ctrl	Ctrl		normal		Ctrl	normal-Ctrl
4	0	-22.5	0.42	0	0	0		1	1001	J	normal	Ctrl	Ctrl		normal		Ctrl	normal-Ctrl
5	0	0	0	0	0	0		1	1001	J	normal	Ctrl	Ctrl		normal		Ctrl	normal-Ctrl
5	0	0	0.42	0	0	0		1	1001	J	normal	Ctrl	Ctrl		normal		Ctrl	normal-Ctrl
5	0	0	0.42	0	0	0		1	1001	J	normal	Ctrl	Ctrl		normal		Ctrl	normal-Ctrl
6	0	22.5	0	0	0	0		1	1001	J	normal	Ctrl	Ctrl		normal		Ctrl	normal-Ctrl
6	0	22.5	0.42	0	0	0		1	1001	J	normal	Ctrl	Ctrl		normal		Ctrl	normal-Ctrl
6	0	22.5	0.42	0	0	0		1	1001	J	normal	Ctrl	Ctrl		normal		Ctrl	normal-Ctrl
7	0	45	0	0	0	0		1	1001	J	normal	Ctrl	Ctrl		normal		Ctrl	normal-Ctrl
7	0	45	0.42	0	0	0		1	1001	J	normal	Ctrl	Ctrl		normal		Ctrl	normal-Ctrl
7	0	45	0.42	0	0	0		1	1001	J	normal	Ctrl	Ctrl		normal		Ctrl	normal-Ctrl
8	0	67.5	0	0	0	0		1	1001	J	normal	Ctrl	Ctrl		normal		Ctrl	normal-Ctrl
8	0	67.5	0.42	0	0	0		1	1001	J	normal	Ctrl	Ctrl		normal		Ctrl	normal-Ctrl
8	3.75	71.25	3.33	9.19	0.17	9.19		1	1001	J	normal	Ctrl	Ctrl		normal		Ctrl	normal-Ctrl
9	0	90	0	0	0	0		1	1001	J	normal	Ctrl	Ctrl		normal		Ctrl	normal-Ctrl
9	3.75	86.25	4.17	9.19	0.17	9.19		1	1001	J	normal	Ctrl	Ctrl		normal		Ctrl	normal-Ctrl
9	3.75	86.25	4.17	9.19	0.17	9.19		1	1001	J	normal	Ctrl	Ctrl		normal		Ctrl	normal-Ctrl
1	0	-90	0	0	0	0		2	1002	A	normal	Ctrl	Ctrl		normal		Ctrl	normal-Ctrl
1	3.75	-86.25	3.75	9.19	0.17	9.19		2	1002	A	normal	Ctrl	Ctrl		normal		Ctrl	normal-Ctrl
1	0	-90	0.42	0	0	0		2	1002	A	normal	Ctrl	Ctrl		normal		Ctrl	normal-Ctrl
2	3.75	-63.75	3.75	9.19	0.17	9.19		2	1002	A	normal	Ctrl	Ctrl		normal		Ctrl	normal-Ctrl
2	0	-67.5	0	0	0	0		2	1002	A	normal	Ctrl	Ctrl		normal		Ctrl	normal-Ctrl
2	3.75	-63.75	3.33	9.19	0.17	9.19		2	1002	A	normal	Ctrl	Ctrl		normal		Ctrl	normal-Ctrl
3	0	-45	0	0	0	0		2	1002	A	normal	Ctrl	Ctrl		normal		Ctrl	normal-Ctrl
3	0	-45	0	0	0	0		2	1002	A	normal	Ctrl	Ctrl		normal		Ctrl	normal-Ctrl
3	3.75	-41.25	3.33	9.19	0.17	9.19		2	1002	A	normal	Ctrl	Ctrl		normal		Ctrl	normal-Ctrl
4	0	-22.5	0	0	0	0		2	1002	A	normal	Ctrl	Ctrl		normal		Ctrl	normal-Ctrl
4	0	-22.5	0	0	0	0		2	1002	A	normal	Ctrl	Ctrl		normal		Ctrl	normal-Ctrl
4	0	-22.5	0.42	0	0	0		2	1002	A	normal	Ctrl	Ctrl		normal		Ctrl	normal-Ctrl
5	0	0	0	0	0	0		2	1002	A	normal	Ctrl	Ctrl		normal		Ctrl	normal-Ctrl
5	0	0	0	0	0	0		2	1002	A	normal	Ctrl	Ctrl		normal		Ctrl	normal-Ctrl
5	0	0	0.42	0	0	0		2	1002	A	normal	Ctrl	Ctrl		normal		Ctrl	normal-Ctrl
6	0	22.5	0	0	0	0		2	1002	A	normal	Ctrl	Ctrl		normal		Ctrl	normal-Ctrl
6	0	22.5	0	0	0	0		2	1002	A	normal	Ctrl	Ctrl		normal		Ctrl	normal-Ctrl
6	0	22.5	0.42	0	0	0		2	1002	A	normal	Ctrl	Ctrl		normal		Ctrl	normal-Ctrl
7	0	45	0	0	0	0		2	1002	A	normal	Ctrl	Ctrl		normal		Ctrl	normal-Ctrl
7	0	45	0	0	0	0		2	1002	A	normal	Ctrl	Ctrl		normal		Ctrl	normal-Ctrl
7	0	45	0.42	0	0	0		2	1002	A	normal	Ctrl	Ctrl		normal		Ctrl	normal-Ctrl
8	0	67.5	0	0	0	0		2	1002	A	normal	Ctrl	Ctrl		normal		Ctrl	normal-Ctrl
8	0	67.5	0	14.23	0	12.99		2	1002	A	normal	Ctrl	Ctrl		normal		Ctrl	normal-Ctrl
8	0	67.5	0.42	0	0	0		2	1002	A	normal	Ctrl	Ctrl		normal		Ctrl	normal-Ctrl
9	3.75	86.25	3.75	9.19	0.17	9.19		2	1002	A	normal	Ctrl	Ctrl		normal		Ctrl	normal-Ctrl
9	3.75	86.25	3.75	9.19	0.17	9.19		2	1002	A	normal	Ctrl	Ctrl		normal		Ctrl	normal-Ctrl
9	3.75	86.25	4.17	9.19	0.17	9.19		2	1002	A	normal	Ctrl	Ctrl		normal		Ctrl	normal-Ctrl
1	0	-90	0	0	0	0		2	1002	B	normal	Ctrl	Ctrl		normal		Ctrl	normal-Ctrl
1	0	-90	0.83	0	0	0		2	1002	B	normal	Ctrl	Ctrl		normal		Ctrl	normal-Ctrl
1	3.75	-86.25	3.33	9.19	0.17	9.19		2	1002	B	normal	Ctrl	Ctrl		normal		Ctrl	normal-Ctrl
2	0	-67.5	0	0	0	0		2	1002	B	normal	Ctrl	Ctrl		normal		Ctrl	normal-Ctrl
2	0	-67.5	0.83	0	0	0		2	1002	B	normal	Ctrl	Ctrl		normal		Ctrl	normal-Ctrl
2	0	-67.5	0.42	0	0	0		2	1002	B	normal	Ctrl	Ctrl		normal		Ctrl	normal-Ctrl
3	0	-45	0	0	0	0		2	1002	B	normal	Ctrl	Ctrl		normal		Ctrl	normal-Ctrl
3	3.75	-41.25	2.92	9.19	0.17	9.19		2	1002	B	normal	Ctrl	Ctrl		normal		Ctrl	normal-Ctrl
3	0	-45	0.42	0	0	0		2	1002	B	normal	Ctrl	Ctrl		normal		Ctrl	normal-Ctrl
4	0	-22.5	0	0	0	0		2	1002	B	normal	Ctrl	Ctrl		normal		Ctrl	normal-Ctrl
4	0	-22.5	0.83	0	0	0		2	1002	B	normal	Ctrl	Ctrl		normal		Ctrl	normal-Ctrl
4	0	-22.5	0.42	0	0	0		2	1002	B	normal	Ctrl	Ctrl		normal		Ctrl	normal-Ctrl
5	0	0	0	0	0	0		2	1002	B	normal	Ctrl	Ctrl		normal		Ctrl	normal-Ctrl
5	0	0	0.83	0	0	0		2	1002	B	normal	Ctrl	Ctrl		normal		Ctrl	normal-Ctrl
5	0	0	0.42	0	0	0		2	1002	B	normal	Ctrl	Ctrl		normal		Ctrl	normal-Ctrl
6	0	22.5	0	0	0	0		2	1002	B	normal	Ctrl	Ctrl		normal		Ctrl	normal-Ctrl
6	0	22.5	0.83	0	0	0		2	1002	B	normal	Ctrl	Ctrl		normal		Ctrl	normal-Ctrl
6	0	22.5	0.42	0	0	0		2	1002	B	normal	Ctrl	Ctrl		normal		Ctrl	normal-Ctrl
7	0	45	0	0	0	0		2	1002	B	normal	Ctrl	Ctrl		normal		Ctrl	normal-Ctrl
7	3.75	48.75	2.92	9.19	0.17	9.19		2	1002	B	normal	Ctrl	Ctrl		normal		Ctrl	normal-Ctrl
7	0	45	0.42	0	0	0		2	1002	B	normal	Ctrl	Ctrl		normal		Ctrl	normal-Ctrl
8	0	67.5	0	0	0	0		2	1002	B	normal	Ctrl	Ctrl		normal		Ctrl	normal-Ctrl
8	0	67.5	0.83	0	0	0		2	1002	B	normal	Ctrl	Ctrl		normal		Ctrl	normal-Ctrl
8	0	67.5	0.42	0	0	0		2	1002	B	normal	Ctrl	Ctrl		normal		Ctrl	normal-Ctrl
9	0	90	0	0	0	0		2	1002	B	normal	Ctrl	Ctrl		normal		Ctrl	normal-Ctrl
9	0	90	0.83	0	0	0		2	1002	B	normal	Ctrl	Ctrl		normal		Ctrl	normal-Ctrl
9	0	90	0.42	0	0	0		2	1002	B	normal	Ctrl	Ctrl		normal		Ctrl	normal-Ctrl
1	0	-90	0	0	0	0		2	1002	C	normal	Ctrl	Ctrl		normal		Ctrl	normal-Ctrl
1	0	-90	0	0	0	0		2	1002	C	normal	Ctrl	Ctrl		normal		Ctrl	normal-Ctrl
1	0	-90	1.25	0	0	0		2	1002	C	normal	Ctrl	Ctrl		normal		Ctrl	normal-Ctrl
2	0	-67.5	0	0	0	0		2	1002	C	normal	Ctrl	Ctrl		normal		Ctrl	normal-Ctrl
2	0	-67.5	0	0	0	0		2	1002	C	normal	Ctrl	Ctrl		normal		Ctrl	normal-Ctrl
2	11.25	-56.25	10	12.32	0.5	15.91		2	1002	C	normal	Ctrl	Ctrl		normal		Ctrl	normal-Ctrl
3	0	-45	0	0	0	0		2	1002	C	normal	Ctrl	Ctrl		normal		Ctrl	normal-Ctrl
3	0	-45	0	0	0	0		2	1002	C	normal	Ctrl	Ctrl		normal		Ctrl	normal-Ctrl
3	0	-45	1.25	0	0	0		2	1002	C	normal	Ctrl	Ctrl		normal		Ctrl	normal-Ctrl
4	0	-22.5	0	0	0	0		2	1002	C	normal	Ctrl	Ctrl		normal		Ctrl	normal-Ctrl
4	0	-22.5	0	0	0	0		2	1002	C	normal	Ctrl	Ctrl		normal		Ctrl	normal-Ctrl
4	0	-22.5	1.25	0	0	0		2	1002	C	normal	Ctrl	Ctrl		normal		Ctrl	normal-Ctrl
5	0	0	0	0	0	0		2	1002	C	normal	Ctrl	Ctrl		normal		Ctrl	normal-Ctrl
5	0	0	0	0	0	0		2	1002	C	normal	Ctrl	Ctrl		normal		Ctrl	normal-Ctrl
5	0	0	1.25	0	0	0		2	1002	C	normal	Ctrl	Ctrl		normal		Ctrl	normal-Ctrl
6	0	22.5	0	0	0	0		2	1002	C	normal	Ctrl	Ctrl		normal		Ctrl	normal-Ctrl
6	0	22.5	0	0	0	0		2	1002	C	normal	Ctrl	Ctrl		normal		Ctrl	normal-Ctrl
6	0	22.5	1.25	0	0	0		2	1002	C	normal	Ctrl	Ctrl		normal		Ctrl	normal-Ctrl
7	0	45	0	0	0	0		2	1002	C	normal	Ctrl	Ctrl		normal		Ctrl	normal-Ctrl
7	0	45	0	0	0	0		2	1002	C	normal	Ctrl	Ctrl		normal		Ctrl	normal-Ctrl
7	0	45	1.25	0	0	0		2	1002	C	normal	Ctrl	Ctrl		normal		Ctrl	normal-Ctrl
8	0	67.5	0	0	0	0		2	1002	C	normal	Ctrl	Ctrl		normal		Ctrl	normal-Ctrl
8	0	67.5	0	0	0	0		2	1002	C	normal	Ctrl	Ctrl		normal		Ctrl	normal-Ctrl
8	0	67.5	1.25	0	0	0		2	1002	C	normal	Ctrl	Ctrl		normal		Ctrl	normal-Ctrl
9	0	90	0	0	0	0		2	1002	C	normal	Ctrl	Ctrl		normal		Ctrl	normal-Ctrl
9	0	90	0	0	0	0		2	1002	C	normal	Ctrl	Ctrl		normal		Ctrl	normal-Ctrl
9	0	90	1.25	0	0	0		2	1002	C	normal	Ctrl	Ctrl		normal		Ctrl	normal-Ctrl
1	18.75	-71.25	17.08	9.19	0.83	20.54		2	1002	D	normal	Ctrl	Ctrl		normal		Ctrl	normal-Ctrl
1	11.25	-78.75	7.08	12.32	0.5	15.91		2	1002	D	normal	Ctrl	Ctrl		normal		Ctrl	normal-Ctrl
1	15	-75	10.42	11.62	0.67	18.37		2	1002	D	normal	Ctrl	Ctrl		normal		Ctrl	normal-Ctrl
2	7.5	-60	5.83	11.62	0.33	12.99		2	1002	D	normal	Ctrl	Ctrl		normal		Ctrl	normal-Ctrl
2	11.25	-56.25	7.08	12.32	0.5	15.91		2	1002	D	normal	Ctrl	Ctrl		normal		Ctrl	normal-Ctrl
2	11.25	-56.25	6.67	12.32	0.5	15.91		2	1002	D	normal	Ctrl	Ctrl		normal		Ctrl	normal-Ctrl
3	0	-45	1.67	0	0	0		2	1002	D	normal	Ctrl	Ctrl		normal		Ctrl	normal-Ctrl
3	7.5	-37.5	3.33	11.62	0.33	12.99		2	1002	D	normal	Ctrl	Ctrl		normal		Ctrl	normal-Ctrl
3	3.75	-41.25	0.83	9.19	0.17	9.19		2	1002	D	normal	Ctrl	Ctrl		normal		Ctrl	normal-Ctrl
4	3.75	-26.25	5.42	9.19	0.17	9.19		2	1002	D	normal	Ctrl	Ctrl		normal		Ctrl	normal-Ctrl
4	0	-22.5	4.17	0	0	0		2	1002	D	normal	Ctrl	Ctrl		normal		Ctrl	normal-Ctrl
4	0	-22.5	4.58	0	0	0		2	1002	D	normal	Ctrl	Ctrl		normal		Ctrl	normal-Ctrl
5	0	0	1.67	0	0	0		2	1002	D	normal	Ctrl	Ctrl		normal		Ctrl	normal-Ctrl
5	0	0	4.17	0	0	0		2	1002	D	normal	Ctrl	Ctrl		normal		Ctrl	normal-Ctrl
5	0	0	4.58	0	0	0		2	1002	D	normal	Ctrl	Ctrl		normal		Ctrl	normal-Ctrl
6	7.5	15	9.17	18.37	0.33	18.37		2	1002	D	normal	Ctrl	Ctrl		normal		Ctrl	normal-Ctrl
6	0	22.5	4.17	0	0	0		2	1002	D	normal	Ctrl	Ctrl		normal		Ctrl	normal-Ctrl
6	0	22.5	4.58	0	0	0		2	1002	D	normal	Ctrl	Ctrl		normal		Ctrl	normal-Ctrl
7	0	45	1.67	0	0	0		2	1002	D	normal	Ctrl	Ctrl		normal		Ctrl	normal-Ctrl
7	0	45	4.17	0	0	0		2	1002	D	normal	Ctrl	Ctrl		normal		Ctrl	normal-Ctrl
7	7.5	52.5	2.92	18.37	0.33	18.37		2	1002	D	normal	Ctrl	Ctrl		normal		Ctrl	normal-Ctrl
8	0	67.5	1.67	0	0	0		2	1002	D	normal	Ctrl	Ctrl		normal		Ctrl	normal-Ctrl
8	7.5	75	3.33	11.62	0.33	12.99		2	1002	D	normal	Ctrl	Ctrl		normal		Ctrl	normal-Ctrl
8	11.25	78.75	6.67	12.32	0.5	15.91		2	1002	D	normal	Ctrl	Ctrl		normal		Ctrl	normal-Ctrl
9	0	90	1.67	0	0	0		2	1002	D	normal	Ctrl	Ctrl		normal		Ctrl	normal-Ctrl
9	0	90	4.17	0	0	0		2	1002	D	normal	Ctrl	Ctrl		normal		Ctrl	normal-Ctrl
9	7.5	82.5	12.08	11.62	0.33	12.99		2	1002	D	normal	Ctrl	Ctrl		normal		Ctrl	normal-Ctrl
1	7.5	-82.5	6.67	11.62	0.33	12.99		2	1002	E	normal	Ctrl	Ctrl		normal		Ctrl	normal-Ctrl
1	0	-90	0	0	0	0		2	1002	E	normal	Ctrl	Ctrl		normal		Ctrl	normal-Ctrl
1	3.75	-86.25	3.33	9.19	0.17	9.19		2	1002	E	normal	Ctrl	Ctrl		normal		Ctrl	normal-Ctrl
2	0	-67.5	0.83	0	0	0		2	1002	E	normal	Ctrl	Ctrl		normal		Ctrl	normal-Ctrl
2	0	-67.5	0	0	0	0		2	1002	E	normal	Ctrl	Ctrl		normal		Ctrl	normal-Ctrl
2	0	-67.5	0.42	0	0	0		2	1002	E	normal	Ctrl	Ctrl		normal		Ctrl	normal-Ctrl
3	0	-45	0.83	0	0	0		2	1002	E	normal	Ctrl	Ctrl		normal		Ctrl	normal-Ctrl
3	0	-45	0	0	0	0		2	1002	E	normal	Ctrl	Ctrl		normal		Ctrl	normal-Ctrl
3	0	-45	0.42	0	0	0		2	1002	E	normal	Ctrl	Ctrl		normal		Ctrl	normal-Ctrl
4	0	-22.5	0.83	0	0	0		2	1002	E	normal	Ctrl	Ctrl		normal		Ctrl	normal-Ctrl
4	0	-22.5	0	0	0	0		2	1002	E	normal	Ctrl	Ctrl		normal		Ctrl	normal-Ctrl
4	0	-22.5	0.42	0	0	0		2	1002	E	normal	Ctrl	Ctrl		normal		Ctrl	normal-Ctrl
5	0	0	0.83	0	0	0		2	1002	E	normal	Ctrl	Ctrl		normal		Ctrl	normal-Ctrl
5	0	0	0	0	0	0		2	1002	E	normal	Ctrl	Ctrl		normal		Ctrl	normal-Ctrl
5	0	0	0.42	0	0	0		2	1002	E	normal	Ctrl	Ctrl		normal		Ctrl	normal-Ctrl
6	0	22.5	0.83	0	0	0		2	1002	E	normal	Ctrl	Ctrl		normal		Ctrl	normal-Ctrl
6	0	22.5	0	0	0	0		2	1002	E	normal	Ctrl	Ctrl		normal		Ctrl	normal-Ctrl
6	0	22.5	0.42	0	0	0		2	1002	E	normal	Ctrl	Ctrl		normal		Ctrl	normal-Ctrl
7	0	45	0.83	0	0	0		2	1002	E	normal	Ctrl	Ctrl		normal		Ctrl	normal-Ctrl
7	0	45	0	0	0	0		2	1002	E	normal	Ctrl	Ctrl		normal		Ctrl	normal-Ctrl
7	0	45	0.42	0	0	0		2	1002	E	normal	Ctrl	Ctrl		normal		Ctrl	normal-Ctrl
8	0	67.5	0.83	0	0	0		2	1002	E	normal	Ctrl	Ctrl		normal		Ctrl	normal-Ctrl
8	0	67.5	0	0	0	0		2	1002	E	normal	Ctrl	Ctrl		normal		Ctrl	normal-Ctrl
8	0	67.5	0.42	0	0	0		2	1002	E	normal	Ctrl	Ctrl		normal		Ctrl	normal-Ctrl
9	0	90	0.83	0	0	0		2	1002	E	normal	Ctrl	Ctrl		normal		Ctrl	normal-Ctrl
9	0	90	0	0	0	0		2	1002	E	normal	Ctrl	Ctrl		normal		Ctrl	normal-Ctrl
9	0	90	0.42	0	0	0		2	1002	E	normal	Ctrl	Ctrl		normal		Ctrl	normal-Ctrl
1	3.75	-86.25	3.33	9.19	0.17	9.19		2	1002	F	normal	Ctrl			normal		Ctrl	normal-Ctrl
1	0	-90	0.42	0	0	0		2	1002	F	normal	Ctrl			normal		Ctrl	normal-Ctrl
1	0	-90	0	0	0	0		2	1002	F	normal	Ctrl			normal		Ctrl	normal-Ctrl
9	0	90	0.42	0	0	0		2	1002	F	normal	Ctrl			normal		Ctrl	normal-Ctrl
9	0	90	0.42	0	0	0		2	1002	F	normal	Ctrl			normal		Ctrl	normal-Ctrl
9	0	90	0	0	0	0		2	1002	F	normal	Ctrl			normal		Ctrl	normal-Ctrl
8	0	67.5	0.42	0	0	0		2	1002	F	normal	Ctrl			normal		Ctrl	normal-Ctrl
8	0	67.5	0.42	0	0	0		2	1002	F	normal	Ctrl			normal		Ctrl	normal-Ctrl
8	0	67.5	0	0	0	0		2	1002	F	normal	Ctrl			normal		Ctrl	normal-Ctrl
7	0	45	0.42	0	0	0		2	1002	F	normal	Ctrl			normal		Ctrl	normal-Ctrl
7	0	45	0.42	0	0	0		2	1002	F	normal	Ctrl			normal		Ctrl	normal-Ctrl
7	0	45	0	0	0	0		2	1002	F	normal	Ctrl			normal		Ctrl	normal-Ctrl
6	0	22.5	0.42	0	0	0		2	1002	F	normal	Ctrl			normal		Ctrl	normal-Ctrl
6	0	22.5	0.42	0	0	0		2	1002	F	normal	Ctrl			normal		Ctrl	normal-Ctrl
6	0	22.5	0	0	0	0		2	1002	F	normal	Ctrl			normal		Ctrl	normal-Ctrl
5	0	0	0.42	0	0	0		2	1002	F	normal	Ctrl			normal		Ctrl	normal-Ctrl
5	0	0	0.42	0	0	0		2	1002	F	normal	Ctrl			normal		Ctrl	normal-Ctrl
5	0	0	0	0	0	0		2	1002	F	normal	Ctrl			normal		Ctrl	normal-Ctrl
4	0	-22.5	0.42	0	0	0		2	1002	F	normal	Ctrl			normal		Ctrl	normal-Ctrl
4	0	-22.5	0.42	0	0	0		2	1002	F	normal	Ctrl			normal		Ctrl	normal-Ctrl
4	0	-22.5	0	0	0	0		2	1002	F	normal	Ctrl			normal		Ctrl	normal-Ctrl
3	0	-45	0.42	0	0	0		2	1002	F	normal	Ctrl			normal		Ctrl	normal-Ctrl
3	0	-45	0.42	0	0	0		2	1002	F	normal	Ctrl			normal		Ctrl	normal-Ctrl
3	0	-45	0	0	0	0		2	1002	F	normal	Ctrl			normal		Ctrl	normal-Ctrl
2	0	-67.5	0.42	0	0	0		2	1002	F	normal	Ctrl			normal		Ctrl	normal-Ctrl
2	3.75	-71.25	3.33	9.19	0.17	9.19		2	1002	F	normal	Ctrl			normal		Ctrl	normal-Ctrl
2	0	-67.5	0	0	0	0		2	1002	F	normal	Ctrl			normal		Ctrl	normal-Ctrl
1	0	-90	0.42	0	0	0		2	1002	G	normal	Ctrl	Ctrl		normal		Ctrl	normal-Ctrl
1	0	-90	0	0	0	0		2	1002	G	normal	Ctrl	Ctrl		normal		Ctrl	normal-Ctrl
1	3.75	-86.25	3.33	9.19	0.17	9.19		2	1002	G	normal	Ctrl	Ctrl		normal		Ctrl	normal-Ctrl
2	3.75	-63.75	3.33	9.19	0.17	9.19		2	1002	G	normal	Ctrl	Ctrl		normal		Ctrl	normal-Ctrl
2	0	-67.5	0	0	0	0		2	1002	G	normal	Ctrl	Ctrl		normal		Ctrl	normal-Ctrl
2	0	-67.5	0.42	0	0	0		2	1002	G	normal	Ctrl	Ctrl		normal		Ctrl	normal-Ctrl
3	0	-45	0.42	0	0	0		2	1002	G	normal	Ctrl	Ctrl		normal		Ctrl	normal-Ctrl
3	0	-45	0	0	0	0		2	1002	G	normal	Ctrl	Ctrl		normal		Ctrl	normal-Ctrl
3	0	-45	0.42	0	0	0		2	1002	G	normal	Ctrl	Ctrl		normal		Ctrl	normal-Ctrl
4	0	-22.5	0.42	0	0	0		2	1002	G	normal	Ctrl	Ctrl		normal		Ctrl	normal-Ctrl
4	0	-22.5	0	0	0	0		2	1002	G	normal	Ctrl	Ctrl		normal		Ctrl	normal-Ctrl
4	0	-22.5	0.42	0	0	0		2	1002	G	normal	Ctrl	Ctrl		normal		Ctrl	normal-Ctrl
5	0	0	0.42	0	0	0		2	1002	G	normal	Ctrl	Ctrl		normal		Ctrl	normal-Ctrl
5	0	0	0	0	0	0		2	1002	G	normal	Ctrl	Ctrl		normal		Ctrl	normal-Ctrl
5	0	0	0.42	0	0	0		2	1002	G	normal	Ctrl	Ctrl		normal		Ctrl	normal-Ctrl
6	0	22.5	0.42	0	0	0		2	1002	G	normal	Ctrl	Ctrl		normal		Ctrl	normal-Ctrl
6	0	22.5	0	0	0	0		2	1002	G	normal	Ctrl	Ctrl		normal		Ctrl	normal-Ctrl
6	0	22.5	0.42	0	0	0		2	1002	G	normal	Ctrl	Ctrl		normal		Ctrl	normal-Ctrl
7	0	45	0.42	0	0	0		2	1002	G	normal	Ctrl	Ctrl		normal		Ctrl	normal-Ctrl
7	0	45	0	0	0	0		2	1002	G	normal	Ctrl	Ctrl		normal		Ctrl	normal-Ctrl
7	0	45	0.42	0	0	0		2	1002	G	normal	Ctrl	Ctrl		normal		Ctrl	normal-Ctrl
8	0	67.5	0.42	0	0	0		2	1002	G	normal	Ctrl	Ctrl		normal		Ctrl	normal-Ctrl
8	0	67.5	0	0	0	0		2	1002	G	normal	Ctrl	Ctrl		normal		Ctrl	normal-Ctrl
8	0	67.5	0.42	0	0	0		2	1002	G	normal	Ctrl	Ctrl		normal		Ctrl	normal-Ctrl
9	0	90	0.42	0	0	0		2	1002	G	normal	Ctrl	Ctrl		normal		Ctrl	normal-Ctrl
9	0	90	0	0	0	0		2	1002	G	normal	Ctrl	Ctrl		normal		Ctrl	normal-Ctrl
9	0	90	0.42	0	0	0		2	1002	G	normal	Ctrl	Ctrl		normal		Ctrl	normal-Ctrl
1	3.75	-86.25	2.92	9.19	0.17	9.19		2	1002	H	normal	Ctrl	Ctrl		normal		Ctrl	normal-Ctrl
1	0	-90	0.42	0	0	0		2	1002	H	normal	Ctrl	Ctrl		normal		Ctrl	normal-Ctrl
1	7.5	-82.5	6.25	11.62	0.33	12.99		2	1002	H	normal	Ctrl	Ctrl		normal		Ctrl	normal-Ctrl
2	7.5	-60	6.67	11.62	0.33	12.99		2	1002	H	normal	Ctrl	Ctrl		normal		Ctrl	normal-Ctrl
2	0	-67.5	0.42	0	0	0		2	1002	H	normal	Ctrl	Ctrl		normal		Ctrl	normal-Ctrl
2	3.75	-63.75	2.5	9.19	0.17	9.19		2	1002	H	normal	Ctrl	Ctrl		normal		Ctrl	normal-Ctrl
3	0	-45	0.83	0	0	0		2	1002	H	normal	Ctrl	Ctrl		normal		Ctrl	normal-Ctrl
3	0	-45	0.42	0	0	0		2	1002	H	normal	Ctrl	Ctrl		normal		Ctrl	normal-Ctrl
3	0	-45	1.25	0	0	0		2	1002	H	normal	Ctrl	Ctrl		normal		Ctrl	normal-Ctrl
4	0	-22.5	0.83	0	0	0		2	1002	H	normal	Ctrl	Ctrl		normal		Ctrl	normal-Ctrl
4	0	-22.5	0.42	0	0	0		2	1002	H	normal	Ctrl	Ctrl		normal		Ctrl	normal-Ctrl
4	0	-22.5	1.25	0	0	0		2	1002	H	normal	Ctrl	Ctrl		normal		Ctrl	normal-Ctrl
5	0	0	0.83	0	0	0		2	1002	H	normal	Ctrl	Ctrl		normal		Ctrl	normal-Ctrl
5	0	0	0.42	0	0	0		2	1002	H	normal	Ctrl	Ctrl		normal		Ctrl	normal-Ctrl
5	0	0	1.25	0	0	0		2	1002	H	normal	Ctrl	Ctrl		normal		Ctrl	normal-Ctrl
6	0	22.5	0.83	0	0	0		2	1002	H	normal	Ctrl	Ctrl		normal		Ctrl	normal-Ctrl
6	0	22.5	0.42	0	0	0		2	1002	H	normal	Ctrl	Ctrl		normal		Ctrl	normal-Ctrl
6	0	22.5	1.25	0	0	0		2	1002	H	normal	Ctrl	Ctrl		normal		Ctrl	normal-Ctrl
7	0	45	0.83	0	0	0		2	1002	H	normal	Ctrl	Ctrl		normal		Ctrl	normal-Ctrl
7	0	45	0.42	0	0	0		2	1002	H	normal	Ctrl	Ctrl		normal		Ctrl	normal-Ctrl
7	0	45	1.25	0	0	0		2	1002	H	normal	Ctrl	Ctrl		normal		Ctrl	normal-Ctrl
8	3.75	63.75	4.58	9.19	0.17	9.19		2	1002	H	normal	Ctrl	Ctrl		normal		Ctrl	normal-Ctrl
8	0	67.5	0.42	0	0	0		2	1002	H	normal	Ctrl	Ctrl		normal		Ctrl	normal-Ctrl
8	0	67.5	1.25	0	0	0		2	1002	H	normal	Ctrl	Ctrl		normal		Ctrl	normal-Ctrl
9	0	90	0.83	0	0	0		2	1002	H	normal	Ctrl	Ctrl		normal		Ctrl	normal-Ctrl
9	3.75	86.25	3.33	9.19	0.17	9.19		2	1002	H	normal	Ctrl	Ctrl		normal		Ctrl	normal-Ctrl
9	0	90	1.25	0	0	0		2	1002	H	normal	Ctrl	Ctrl		normal		Ctrl	normal-Ctrl
1	0	-90	0.42	0	0	0		2	1002	I	normal	Ctrl	Ctrl		normal		Ctrl	normal-Ctrl
1	7.5	-82.5	6.67	11.62	0.33	12.99		2	1002	I	normal	Ctrl	Ctrl		normal		Ctrl	normal-Ctrl
1	0	-90	0.83	0	0	0		2	1002	I	normal	Ctrl	Ctrl		normal		Ctrl	normal-Ctrl
2	0	-67.5	0.42	0	0	0		2	1002	I	normal	Ctrl	Ctrl		normal		Ctrl	normal-Ctrl
2	0	-67.5	0.83	0	0	0		2	1002	I	normal	Ctrl	Ctrl		normal		Ctrl	normal-Ctrl
2	3.75	-63.75	4.58	9.19	0.17	9.19		2	1002	I	normal	Ctrl	Ctrl		normal		Ctrl	normal-Ctrl
3	0	-45	0.42	0	0	0		2	1002	I	normal	Ctrl	Ctrl		normal		Ctrl	normal-Ctrl
3	0	-45	0.83	0	0	0		2	1002	I	normal	Ctrl	Ctrl		normal		Ctrl	normal-Ctrl
3	0	-45	0.83	0	0	0		2	1002	I	normal	Ctrl	Ctrl		normal		Ctrl	normal-Ctrl
4	0	-22.5	0.42	0	0	0		2	1002	I	normal	Ctrl	Ctrl		normal		Ctrl	normal-Ctrl
4	0	-22.5	0.83	0	0	0		2	1002	I	normal	Ctrl	Ctrl		normal		Ctrl	normal-Ctrl
4	0	-22.5	0.83	0	0	0		2	1002	I	normal	Ctrl	Ctrl		normal		Ctrl	normal-Ctrl
5	0	0	0.42	0	0	0		2	1002	I	normal	Ctrl	Ctrl		normal		Ctrl	normal-Ctrl
5	0	0	0.83	0	0	0		2	1002	I	normal	Ctrl	Ctrl		normal		Ctrl	normal-Ctrl
5	0	0	0.83	0	0	0		2	1002	I	normal	Ctrl	Ctrl		normal		Ctrl	normal-Ctrl
6	0	22.5	0.42	0	0	0		2	1002	I	normal	Ctrl	Ctrl		normal		Ctrl	normal-Ctrl
6	0	22.5	0.83	0	0	0		2	1002	I	normal	Ctrl	Ctrl		normal		Ctrl	normal-Ctrl
6	0	22.5	0.83	0	0	0		2	1002	I	normal	Ctrl	Ctrl		normal		Ctrl	normal-Ctrl
7	3.75	41.25	3.33	9.19	0.17	9.19		2	1002	I	normal	Ctrl	Ctrl		normal		Ctrl	normal-Ctrl
7	0	45	0.83	0	0	0		2	1002	I	normal	Ctrl	Ctrl		normal		Ctrl	normal-Ctrl
7	0	45	0.83	0	0	0		2	1002	I	normal	Ctrl	Ctrl		normal		Ctrl	normal-Ctrl
8	0	67.5	0.42	0	0	0		2	1002	I	normal	Ctrl	Ctrl		normal		Ctrl	normal-Ctrl
8	0	67.5	0.83	0	0	0		2	1002	I	normal	Ctrl	Ctrl		normal		Ctrl	normal-Ctrl
8	0	67.5	0.83	0	0	0		2	1002	I	normal	Ctrl	Ctrl		normal		Ctrl	normal-Ctrl
9	0	90	0.42	0	0	0		2	1002	I	normal	Ctrl	Ctrl		normal		Ctrl	normal-Ctrl
9	0	90	0.83	0	0	0		2	1002	I	normal	Ctrl	Ctrl		normal		Ctrl	normal-Ctrl
9	11.25	78.75	10.42	12.32	0.5	15.91		2	1002	I	normal	Ctrl	Ctrl		normal		Ctrl	normal-Ctrl
1	0	-90	0	0	0	0		2	1002	J	normal	Ctrl	Ctrl		normal		Ctrl	normal-Ctrl
1	7.5	-82.5	6.67	11.62	0.33	12.99		2	1002	J	normal	Ctrl	Ctrl		normal		Ctrl	normal-Ctrl
1	0	-90	0	0	0	0		2	1002	J	normal	Ctrl	Ctrl		normal		Ctrl	normal-Ctrl
2	0	-67.5	0	0	0	0		2	1002	J	normal	Ctrl	Ctrl		normal		Ctrl	normal-Ctrl
2	0	-67.5	0.83	0	0	0		2	1002	J	normal	Ctrl	Ctrl		normal		Ctrl	normal-Ctrl
2	3.75	-63.75	3.75	9.19	0.17	9.19		2	1002	J	normal	Ctrl	Ctrl		normal		Ctrl	normal-Ctrl
3	0	-45	0	0	0	0		2	1002	J	normal	Ctrl	Ctrl		normal		Ctrl	normal-Ctrl
3	0	-45	0.83	0	0	0		2	1002	J	normal	Ctrl	Ctrl		normal		Ctrl	normal-Ctrl
3	0	-45	0	0	0	0		2	1002	J	normal	Ctrl	Ctrl		normal		Ctrl	normal-Ctrl
4	0	-22.5	0	0	0	0		2	1002	J	normal	Ctrl	Ctrl		normal		Ctrl	normal-Ctrl
4	0	-22.5	0.83	0	0	0		2	1002	J	normal	Ctrl	Ctrl		normal		Ctrl	normal-Ctrl
4	0	-22.5	0	0	0	0		2	1002	J	normal	Ctrl	Ctrl		normal		Ctrl	normal-Ctrl
5	0	0	0	0	0	0		2	1002	J	normal	Ctrl	Ctrl		normal		Ctrl	normal-Ctrl
5	0	0	0.83	0	0	0		2	1002	J	normal	Ctrl	Ctrl		normal		Ctrl	normal-Ctrl
5	0	0	0	0	0	0		2	1002	J	normal	Ctrl	Ctrl		normal		Ctrl	normal-Ctrl
6	0	22.5	0	0	0	0		2	1002	J	normal	Ctrl	Ctrl		normal		Ctrl	normal-Ctrl
6	0	22.5	0.83	0	0	0		2	1002	J	normal	Ctrl	Ctrl		normal		Ctrl	normal-Ctrl
6	0	22.5	0	0	0	0		2	1002	J	normal	Ctrl	Ctrl		normal		Ctrl	normal-Ctrl
7	0	45	0	0	0	0		2	1002	J	normal	Ctrl	Ctrl		normal		Ctrl	normal-Ctrl
7	0	45	0.83	0	0	0		2	1002	J	normal	Ctrl	Ctrl		normal		Ctrl	normal-Ctrl
7	0	45	0	0	0	0		2	1002	J	normal	Ctrl	Ctrl		normal		Ctrl	normal-Ctrl
8	0	67.5	0	0	0	0		2	1002	J	normal	Ctrl	Ctrl		normal		Ctrl	normal-Ctrl
8	0	67.5	0.83	0	0	0		2	1002	J	normal	Ctrl	Ctrl		normal		Ctrl	normal-Ctrl
8	0	67.5	0	0	0	0		2	1002	J	normal	Ctrl	Ctrl		normal		Ctrl	normal-Ctrl
9	0	90	0	0	0	0		2	1002	J	normal	Ctrl	Ctrl		normal		Ctrl	normal-Ctrl
9	0	90	0.83	0	0	0		2	1002	J	normal	Ctrl	Ctrl		normal		Ctrl	normal-Ctrl
9	3.75	86.25	3.75	9.19	0.17	9.19		2	1002	J	normal	Ctrl	Ctrl		normal		Ctrl	normal-Ctrl
1	3.75	-86.25	5	9.19	0.17	9.19		3	1003	A	normal	Ctrl	Ctrl		normal		Ctrl	normal-Ctrl
1	0	-90	2.08	0	0	0		3	1003	A	normal	Ctrl	Ctrl		normal		Ctrl	normal-Ctrl
1	11.25	-78.75	9.58	12.32	0.5	15.91		3	1003	A	normal	Ctrl	Ctrl		normal		Ctrl	normal-Ctrl
2	0	-67.5	1.25	0	0	0		3	1003	A	normal	Ctrl	Ctrl		normal		Ctrl	normal-Ctrl
2	0	-67.5	2.08	0	0	0		3	1003	A	normal	Ctrl	Ctrl		normal		Ctrl	normal-Ctrl
2	3.75	-63.75	2.08	9.19	0.17	9.19		3	1003	A	normal	Ctrl	Ctrl		normal		Ctrl	normal-Ctrl
3	0	-45	1.25	0	0	0		3	1003	A	normal	Ctrl	Ctrl		normal		Ctrl	normal-Ctrl
3	0	-45	2.08	0	0	0		3	1003	A	normal	Ctrl	Ctrl		normal		Ctrl	normal-Ctrl
3	7.5	-37.5	5.83	11.62	0.33	12.99		3	1003	A	normal	Ctrl	Ctrl		normal		Ctrl	normal-Ctrl
4	0	-22.5	1.25	0	0	0		3	1003	A	normal	Ctrl	Ctrl		normal		Ctrl	normal-Ctrl
4	0	-22.5	2.08	0	0	0		3	1003	A	normal	Ctrl	Ctrl		normal		Ctrl	normal-Ctrl
4	0	-22.5	1.67	0	0	0		3	1003	A	normal	Ctrl	Ctrl		normal		Ctrl	normal-Ctrl
5	0	0	1.25	0	0	0		3	1003	A	normal	Ctrl	Ctrl		normal		Ctrl	normal-Ctrl
5	0	0	2.08	0	0	0		3	1003	A	normal	Ctrl	Ctrl		normal		Ctrl	normal-Ctrl
5	0	0	1.67	0	0	0		3	1003	A	normal	Ctrl	Ctrl		normal		Ctrl	normal-Ctrl
6	0	22.5	1.25	0	0	0		3	1003	A	normal	Ctrl	Ctrl		normal		Ctrl	normal-Ctrl
6	0	22.5	2.08	0	0	0		3	1003	A	normal	Ctrl	Ctrl		normal		Ctrl	normal-Ctrl
6	7.5	15	9.17	18.37	0.33	18.37		3	1003	A	normal	Ctrl	Ctrl		normal		Ctrl	normal-Ctrl
7	3.75	41.25	2.5	9.19	0.17	9.19		3	1003	A	normal	Ctrl	Ctrl		normal		Ctrl	normal-Ctrl
7	3.75	41.25	1.67	9.19	0.17	9.19		3	1003	A	normal	Ctrl	Ctrl		normal		Ctrl	normal-Ctrl
7	0	45	1.67	0	0	0		3	1003	A	normal	Ctrl	Ctrl		normal		Ctrl	normal-Ctrl
8	11.25	56.25	10	12.32	0.5	15.91		3	1003	A	normal	Ctrl	Ctrl		normal		Ctrl	normal-Ctrl
8	15	52.5	12.92	11.62	0.67	18.37		3	1003	A	normal	Ctrl	Ctrl		normal		Ctrl	normal-Ctrl
8	0	67.5	1.67	0	0	0		3	1003	A	normal	Ctrl	Ctrl		normal		Ctrl	normal-Ctrl
9	0	90	1.25	0	0	0		3	1003	A	normal	Ctrl	Ctrl		normal		Ctrl	normal-Ctrl
9	0	90	2.08	0	0	0		3	1003	A	normal	Ctrl	Ctrl		normal		Ctrl	normal-Ctrl
9	0	90	1.67	0	0	0		3	1003	A	normal	Ctrl	Ctrl		normal		Ctrl	normal-Ctrl
1	0	-90	1.25	0	0	0		3	1003	B	normal	Ctrl	Ctrl		normal		Ctrl	normal-Ctrl
1	0	-90	0.42	0	0	0		3	1003	B	normal	Ctrl	Ctrl		normal		Ctrl	normal-Ctrl
1	0	-90	0	0	0	0		3	1003	B	normal	Ctrl	Ctrl		normal		Ctrl	normal-Ctrl
2	0	-67.5	1.25	0	0	0		3	1003	B	normal	Ctrl	Ctrl		normal		Ctrl	normal-Ctrl
2	0	-67.5	0.42	0	0	0		3	1003	B	normal	Ctrl	Ctrl		normal		Ctrl	normal-Ctrl
2	0	-67.5	0	0	0	0		3	1003	B	normal	Ctrl	Ctrl		normal		Ctrl	normal-Ctrl
3	0	-45	1.25	0	0	0		3	1003	B	normal	Ctrl	Ctrl		normal		Ctrl	normal-Ctrl
3	0	-45	0.42	0	0	0		3	1003	B	normal	Ctrl	Ctrl		normal		Ctrl	normal-Ctrl
3	0	-45	0	0	0	0		3	1003	B	normal	Ctrl	Ctrl		normal		Ctrl	normal-Ctrl
4	11.25	-33.75	10	18.82	0.5	20.54		3	1003	B	normal	Ctrl	Ctrl		normal		Ctrl	normal-Ctrl
4	0	-22.5	0.42	0	0	0		3	1003	B	normal	Ctrl	Ctrl		normal		Ctrl	normal-Ctrl
4	0	-22.5	0	0	0	0		3	1003	B	normal	Ctrl	Ctrl		normal		Ctrl	normal-Ctrl
5	0	0	1.25	0	0	0		3	1003	B	normal	Ctrl	Ctrl		normal		Ctrl	normal-Ctrl
5	0	0	0.42	0	0	0		3	1003	B	normal	Ctrl	Ctrl		normal		Ctrl	normal-Ctrl
5	0	0	0	0	0	0		3	1003	B	normal	Ctrl	Ctrl		normal		Ctrl	normal-Ctrl
6	0	22.5	1.25	0	0	0		3	1003	B	normal	Ctrl	Ctrl		normal		Ctrl	normal-Ctrl
6	0	22.5	0.42	0	0	0		3	1003	B	normal	Ctrl	Ctrl		normal		Ctrl	normal-Ctrl
6	0	22.5	0	0	0	0		3	1003	B	normal	Ctrl	Ctrl		normal		Ctrl	normal-Ctrl
7	0	45	1.25	0	0	0		3	1003	B	normal	Ctrl	Ctrl		normal		Ctrl	normal-Ctrl
7	3.75	48.75	3.33	9.19	0.17	9.19		3	1003	B	normal	Ctrl	Ctrl		normal		Ctrl	normal-Ctrl
7	0	45	0	0	0	0		3	1003	B	normal	Ctrl	Ctrl		normal		Ctrl	normal-Ctrl
8	0	67.5	1.25	0	0	0		3	1003	B	normal	Ctrl	Ctrl		normal		Ctrl	normal-Ctrl
8	0	67.5	0.42	0	0	0		3	1003	B	normal	Ctrl	Ctrl		normal		Ctrl	normal-Ctrl
8	0	67.5	0	0	0	0		3	1003	B	normal	Ctrl	Ctrl		normal		Ctrl	normal-Ctrl
9	0	90	1.25	0	0	0		3	1003	B	normal	Ctrl	Ctrl		normal		Ctrl	normal-Ctrl
9	0	90	0.42	0	0	0		3	1003	B	normal	Ctrl	Ctrl		normal		Ctrl	normal-Ctrl
9	0	90	0	0	0	0		3	1003	B	normal	Ctrl	Ctrl		normal		Ctrl	normal-Ctrl
1	0	-90	0	0	0	0		3	1003	C	normal	Ctrl	Ctrl		normal		Ctrl	normal-Ctrl
1	0	-90	0	0	0	0		3	1003	C	normal	Ctrl	Ctrl		normal		Ctrl	normal-Ctrl
1	0	-90	0	0	0	0		3	1003	C	normal	Ctrl	Ctrl		normal		Ctrl	normal-Ctrl
2	0	-67.5	0	0	0	0		3	1003	C	normal	Ctrl	Ctrl		normal		Ctrl	normal-Ctrl
2	0	-67.5	0	0	0	0		3	1003	C	normal	Ctrl	Ctrl		normal		Ctrl	normal-Ctrl
2	0	-67.5	0	0	0	0		3	1003	C	normal	Ctrl	Ctrl		normal		Ctrl	normal-Ctrl
3	0	-45	0	0	0	0		3	1003	C	normal	Ctrl	Ctrl		normal		Ctrl	normal-Ctrl
3	0	-45	0	0	0	0		3	1003	C	normal	Ctrl	Ctrl		normal		Ctrl	normal-Ctrl
3	0	-45	0	0	0	0		3	1003	C	normal	Ctrl	Ctrl		normal		Ctrl	normal-Ctrl
4	0	-22.5	0	0	0	0		3	1003	C	normal	Ctrl	Ctrl		normal		Ctrl	normal-Ctrl
4	0	-22.5	0	0	0	0		3	1003	C	normal	Ctrl	Ctrl		normal		Ctrl	normal-Ctrl
4	0	-22.5	0	0	0	0		3	1003	C	normal	Ctrl	Ctrl		normal		Ctrl	normal-Ctrl
5	0	0	0	0	0	0		3	1003	C	normal	Ctrl	Ctrl		normal		Ctrl	normal-Ctrl
5	0	0	0	0	0	0		3	1003	C	normal	Ctrl	Ctrl		normal		Ctrl	normal-Ctrl
5	0	0	0	0	0	0		3	1003	C	normal	Ctrl	Ctrl		normal		Ctrl	normal-Ctrl
6	0	22.5	0	0	0	0		3	1003	C	normal	Ctrl	Ctrl		normal		Ctrl	normal-Ctrl
6	0	22.5	0	14.23	0	12.99		3	1003	C	normal	Ctrl	Ctrl		normal		Ctrl	normal-Ctrl
6	0	22.5	0	0	0	0		3	1003	C	normal	Ctrl	Ctrl		normal		Ctrl	normal-Ctrl
7	0	45	0	0	0	0		3	1003	C	normal	Ctrl	Ctrl		normal		Ctrl	normal-Ctrl
7	0	45	0	0	0	0		3	1003	C	normal	Ctrl	Ctrl		normal		Ctrl	normal-Ctrl
7	0	45	0	0	0	0		3	1003	C	normal	Ctrl	Ctrl		normal		Ctrl	normal-Ctrl
8	0	67.5	0	0	0	0		3	1003	C	normal	Ctrl	Ctrl		normal		Ctrl	normal-Ctrl
8	0	67.5	0	0	0	0		3	1003	C	normal	Ctrl	Ctrl		normal		Ctrl	normal-Ctrl
8	0	67.5	0	0	0	0		3	1003	C	normal	Ctrl	Ctrl		normal		Ctrl	normal-Ctrl
9	0	90	0	0	0	0		3	1003	C	normal	Ctrl	Ctrl		normal		Ctrl	normal-Ctrl
9	0	90	0	0	0	0		3	1003	C	normal	Ctrl	Ctrl		normal		Ctrl	normal-Ctrl
9	0	90	0	0	0	0		3	1003	C	normal	Ctrl	Ctrl		normal		Ctrl	normal-Ctrl
1	0	-90	0	0	0	0		3	1003	D	normal	Ctrl	Ctrl		normal		Ctrl	normal-Ctrl
1	0	-90	0	0	0	0		3	1003	D	normal	Ctrl	Ctrl		normal		Ctrl	normal-Ctrl
1	0	-90	0	0	0	0		3	1003	D	normal	Ctrl	Ctrl		normal		Ctrl	normal-Ctrl
2	0	-67.5	0	0	0	0		3	1003	D	normal	Ctrl	Ctrl		normal		Ctrl	normal-Ctrl
2	0	-67.5	0	0	0	0		3	1003	D	normal	Ctrl	Ctrl		normal		Ctrl	normal-Ctrl
2	0	-67.5	0	0	0	0		3	1003	D	normal	Ctrl	Ctrl		normal		Ctrl	normal-Ctrl
3	0	-45	0	0	0	0		3	1003	D	normal	Ctrl	Ctrl		normal		Ctrl	normal-Ctrl
3	0	-45	0	0	0	0		3	1003	D	normal	Ctrl	Ctrl		normal		Ctrl	normal-Ctrl
3	0	-45	0	0	0	0		3	1003	D	normal	Ctrl	Ctrl		normal		Ctrl	normal-Ctrl
4	0	-22.5	0	0	0	0		3	1003	D	normal	Ctrl	Ctrl		normal		Ctrl	normal-Ctrl
4	0	-22.5	0	0	0	0		3	1003	D	normal	Ctrl	Ctrl		normal		Ctrl	normal-Ctrl
4	0	-22.5	0	0	0	0		3	1003	D	normal	Ctrl	Ctrl		normal		Ctrl	normal-Ctrl
5	0	0	0	0	0	0		3	1003	D	normal	Ctrl	Ctrl		normal		Ctrl	normal-Ctrl
5	0	0	0	0	0	0		3	1003	D	normal	Ctrl	Ctrl		normal		Ctrl	normal-Ctrl
5	0	0	0	0	0	0		3	1003	D	normal	Ctrl	Ctrl		normal		Ctrl	normal-Ctrl
6	0	22.5	0	0	0	0		3	1003	D	normal	Ctrl	Ctrl		normal		Ctrl	normal-Ctrl
6	0	22.5	0	0	0	0		3	1003	D	normal	Ctrl	Ctrl		normal		Ctrl	normal-Ctrl
6	0	22.5	0	0	0	0		3	1003	D	normal	Ctrl	Ctrl		normal		Ctrl	normal-Ctrl
7	0	45	0	0	0	0		3	1003	D	normal	Ctrl	Ctrl		normal		Ctrl	normal-Ctrl
7	0	45	0	0	0	0		3	1003	D	normal	Ctrl	Ctrl		normal		Ctrl	normal-Ctrl
7	0	45	0	0	0	0		3	1003	D	normal	Ctrl	Ctrl		normal		Ctrl	normal-Ctrl
8	0	67.5	0	0	0	0		3	1003	D	normal	Ctrl	Ctrl		normal		Ctrl	normal-Ctrl
8	0	67.5	0	0	0	0		3	1003	D	normal	Ctrl	Ctrl		normal		Ctrl	normal-Ctrl
8	0	67.5	0	0	0	0		3	1003	D	normal	Ctrl	Ctrl		normal		Ctrl	normal-Ctrl
9	0	90	0	0	0	0		3	1003	D	normal	Ctrl	Ctrl		normal		Ctrl	normal-Ctrl
9	0	90	0	0	0	0		3	1003	D	normal	Ctrl	Ctrl		normal		Ctrl	normal-Ctrl
9	0	90	0	0	0	0		3	1003	D	normal	Ctrl	Ctrl		normal		Ctrl	normal-Ctrl
1	0	-90	0	0	0	0		3	1003	E	normal	Ctrl	Ctrl		normal		Ctrl	normal-Ctrl
1	0	-90	0.42	0	0	0		3	1003	E	normal	Ctrl	Ctrl		normal		Ctrl	normal-Ctrl
1	0	-90	0	0	0	0		3	1003	E	normal	Ctrl	Ctrl		normal		Ctrl	normal-Ctrl
2	0	-67.5	0	0	0	0		3	1003	E	normal	Ctrl	Ctrl		normal		Ctrl	normal-Ctrl
2	0	-67.5	0.42	0	0	0		3	1003	E	normal	Ctrl	Ctrl		normal		Ctrl	normal-Ctrl
2	0	-67.5	0	0	0	0		3	1003	E	normal	Ctrl	Ctrl		normal		Ctrl	normal-Ctrl
3	0	-45	0	0	0	0		3	1003	E	normal	Ctrl	Ctrl		normal		Ctrl	normal-Ctrl
3	0	-45	0.42	0	0	0		3	1003	E	normal	Ctrl	Ctrl		normal		Ctrl	normal-Ctrl
3	0	-45	0	0	0	0		3	1003	E	normal	Ctrl	Ctrl		normal		Ctrl	normal-Ctrl
4	0	-22.5	0	0	0	0		3	1003	E	normal	Ctrl	Ctrl		normal		Ctrl	normal-Ctrl
4	0	-22.5	0.42	0	0	0		3	1003	E	normal	Ctrl	Ctrl		normal		Ctrl	normal-Ctrl
4	0	-22.5	0	0	0	0		3	1003	E	normal	Ctrl	Ctrl		normal		Ctrl	normal-Ctrl
5	0	0	0	0	0	0		3	1003	E	normal	Ctrl	Ctrl		normal		Ctrl	normal-Ctrl
5	0	0	0.42	0	0	0		3	1003	E	normal	Ctrl	Ctrl		normal		Ctrl	normal-Ctrl
5	0	0	0	0	0	0		3	1003	E	normal	Ctrl	Ctrl		normal		Ctrl	normal-Ctrl
6	0	22.5	0	0	0	0		3	1003	E	normal	Ctrl	Ctrl		normal		Ctrl	normal-Ctrl
6	0	22.5	0.42	0	0	0		3	1003	E	normal	Ctrl	Ctrl		normal		Ctrl	normal-Ctrl
6	0	22.5	0	0	0	0		3	1003	E	normal	Ctrl	Ctrl		normal		Ctrl	normal-Ctrl
7	0	45	0	0	0	0		3	1003	E	normal	Ctrl	Ctrl		normal		Ctrl	normal-Ctrl
7	0	45	0.42	0	0	0		3	1003	E	normal	Ctrl	Ctrl		normal		Ctrl	normal-Ctrl
7	0	45	0	0	0	0		3	1003	E	normal	Ctrl	Ctrl		normal		Ctrl	normal-Ctrl
8	0	67.5	0	0	0	0		3	1003	E	normal	Ctrl	Ctrl		normal		Ctrl	normal-Ctrl
8	0	67.5	0.42	0	0	0		3	1003	E	normal	Ctrl	Ctrl		normal		Ctrl	normal-Ctrl
8	0	67.5	0	0	0	0		3	1003	E	normal	Ctrl	Ctrl		normal		Ctrl	normal-Ctrl
9	0	90	0	0	0	0		3	1003	E	normal	Ctrl	Ctrl		normal		Ctrl	normal-Ctrl
9	3.75	86.25	3.33	9.19	0.17	9.19		3	1003	E	normal	Ctrl	Ctrl		normal		Ctrl	normal-Ctrl
9	0	90	0	0	0	0		3	1003	E	normal	Ctrl	Ctrl		normal		Ctrl	normal-Ctrl
1	7.5	-82.5	4.17	11.62	0.33	12.99		3	1003	F	normal	Ctrl			normal		Ctrl	normal-Ctrl
1	11.25	-78.75	7.92	12.32	0.5	15.91		3	1003	F	normal	Ctrl			normal		Ctrl	normal-Ctrl
1	3.75	-86.25	2.5	9.19	0.17	9.19		3	1003	F	normal	Ctrl			normal		Ctrl	normal-Ctrl
9	0	90	3.33	0	0	0		3	1003	F	normal	Ctrl			normal		Ctrl	normal-Ctrl
9	0	90	3.33	0	0	0		3	1003	F	normal	Ctrl			normal		Ctrl	normal-Ctrl
9	0	90	1.25	0	0	0		3	1003	F	normal	Ctrl			normal		Ctrl	normal-Ctrl
8	0	67.5	3.33	0	0	0		3	1003	F	normal	Ctrl			normal		Ctrl	normal-Ctrl
8	3.75	63.75	7.08	9.19	0.17	9.19		3	1003	F	normal	Ctrl			normal		Ctrl	normal-Ctrl
8	0	67.5	1.25	0	0	0		3	1003	F	normal	Ctrl			normal		Ctrl	normal-Ctrl
7	0	45	3.33	0	0	0		3	1003	F	normal	Ctrl			normal		Ctrl	normal-Ctrl
7	0	45	3.33	0	0	0		3	1003	F	normal	Ctrl			normal		Ctrl	normal-Ctrl
7	0	45	1.25	0	0	0		3	1003	F	normal	Ctrl			normal		Ctrl	normal-Ctrl
6	0	22.5	3.33	0	0	0		3	1003	F	normal	Ctrl			normal		Ctrl	normal-Ctrl
6	0	22.5	3.33	0	0	0		3	1003	F	normal	Ctrl			normal		Ctrl	normal-Ctrl
6	0	22.5	1.25	0	0	0		3	1003	F	normal	Ctrl			normal		Ctrl	normal-Ctrl
5	0	0	3.33	0	0	0		3	1003	F	normal	Ctrl			normal		Ctrl	normal-Ctrl
5	0	0	3.33	0	0	0		3	1003	F	normal	Ctrl			normal		Ctrl	normal-Ctrl
5	0	0	1.25	0	0	0		3	1003	F	normal	Ctrl			normal		Ctrl	normal-Ctrl
4	0	-22.5	3.33	0	0	0		3	1003	F	normal	Ctrl			normal		Ctrl	normal-Ctrl
4	0	-22.5	3.33	0	0	0		3	1003	F	normal	Ctrl			normal		Ctrl	normal-Ctrl
4	0	-22.5	1.25	0	0	0		3	1003	F	normal	Ctrl			normal		Ctrl	normal-Ctrl
3	0	-45	3.33	0	0	0		3	1003	F	normal	Ctrl			normal		Ctrl	normal-Ctrl
3	11.25	-33.75	7.92	12.32	0.5	15.91		3	1003	F	normal	Ctrl			normal		Ctrl	normal-Ctrl
3	0	-45	1.25	0	0	0		3	1003	F	normal	Ctrl			normal		Ctrl	normal-Ctrl
2	22.5	-45	19.17	0	1	22.5		3	1003	F	normal	Ctrl			normal		Ctrl	normal-Ctrl
2	11.25	-56.25	7.92	12.32	0.5	15.91		3	1003	F	normal	Ctrl			normal		Ctrl	normal-Ctrl
2	7.5	-60	6.25	11.62	0.33	12.99		3	1003	F	normal	Ctrl			normal		Ctrl	normal-Ctrl
1	0	-90	0.83	0	0	0		3	1003	G	normal	Ctrl	Ctrl		normal		Ctrl	normal-Ctrl
1	0	-90	0	0	0	0		3	1003	G	normal	Ctrl	Ctrl		normal		Ctrl	normal-Ctrl
1	0	-90	0	0	0	0		3	1003	G	normal	Ctrl	Ctrl		normal		Ctrl	normal-Ctrl
2	0	-67.5	0.83	0	0	0		3	1003	G	normal	Ctrl	Ctrl		normal		Ctrl	normal-Ctrl
2	0	-67.5	0	0	0	0		3	1003	G	normal	Ctrl	Ctrl		normal		Ctrl	normal-Ctrl
2	0	-67.5	0	0	0	0		3	1003	G	normal	Ctrl	Ctrl		normal		Ctrl	normal-Ctrl
3	0	-45	0.83	0	0	0		3	1003	G	normal	Ctrl	Ctrl		normal		Ctrl	normal-Ctrl
3	0	-45	0	0	0	0		3	1003	G	normal	Ctrl	Ctrl		normal		Ctrl	normal-Ctrl
3	0	-45	0	0	0	0		3	1003	G	normal	Ctrl	Ctrl		normal		Ctrl	normal-Ctrl
4	0	-22.5	0.83	0	0	0		3	1003	G	normal	Ctrl	Ctrl		normal		Ctrl	normal-Ctrl
4	0	-22.5	0	0	0	0		3	1003	G	normal	Ctrl	Ctrl		normal		Ctrl	normal-Ctrl
4	0	-22.5	0	0	0	0		3	1003	G	normal	Ctrl	Ctrl		normal		Ctrl	normal-Ctrl
5	0	0	0.83	0	0	0		3	1003	G	normal	Ctrl	Ctrl		normal		Ctrl	normal-Ctrl
5	0	0	0	0	0	0		3	1003	G	normal	Ctrl	Ctrl		normal		Ctrl	normal-Ctrl
5	0	0	0	0	0	0		3	1003	G	normal	Ctrl	Ctrl		normal		Ctrl	normal-Ctrl
6	0	22.5	0.83	0	0	0		3	1003	G	normal	Ctrl	Ctrl		normal		Ctrl	normal-Ctrl
6	0	22.5	0	0	0	0		3	1003	G	normal	Ctrl	Ctrl		normal		Ctrl	normal-Ctrl
6	0	22.5	0	0	0	0		3	1003	G	normal	Ctrl	Ctrl		normal		Ctrl	normal-Ctrl
7	0	45	0.83	0	0	0		3	1003	G	normal	Ctrl	Ctrl		normal		Ctrl	normal-Ctrl
7	0	45	0	0	0	0		3	1003	G	normal	Ctrl	Ctrl		normal		Ctrl	normal-Ctrl
7	0	45	0	0	0	0		3	1003	G	normal	Ctrl	Ctrl		normal		Ctrl	normal-Ctrl
8	0	67.5	0.83	0	0	0		3	1003	G	normal	Ctrl	Ctrl		normal		Ctrl	normal-Ctrl
8	0	67.5	0	0	0	0		3	1003	G	normal	Ctrl	Ctrl		normal		Ctrl	normal-Ctrl
8	0	67.5	0	0	0	0		3	1003	G	normal	Ctrl	Ctrl		normal		Ctrl	normal-Ctrl
9	7.5	82.5	6.67	11.62	0.33	12.99		3	1003	G	normal	Ctrl	Ctrl		normal		Ctrl	normal-Ctrl
9	0	90	0	0	0	0		3	1003	G	normal	Ctrl	Ctrl		normal		Ctrl	normal-Ctrl
9	0	90	0	0	0	0		3	1003	G	normal	Ctrl	Ctrl		normal		Ctrl	normal-Ctrl
1	0	-90	0	0	0	0		3	1003	H	normal	Ctrl	Ctrl		normal		Ctrl	normal-Ctrl
1	0	-90	0	0	0	0		3	1003	H	normal	Ctrl	Ctrl		normal		Ctrl	normal-Ctrl
1	0	-90	0	0	0	0		3	1003	H	normal	Ctrl	Ctrl		normal		Ctrl	normal-Ctrl
2	0	-67.5	0	0	0	0		3	1003	H	normal	Ctrl	Ctrl		normal		Ctrl	normal-Ctrl
2	0	-67.5	0	0	0	0		3	1003	H	normal	Ctrl	Ctrl		normal		Ctrl	normal-Ctrl
2	0	-67.5	0	0	0	0		3	1003	H	normal	Ctrl	Ctrl		normal		Ctrl	normal-Ctrl
3	0	-45	0	0	0	0		3	1003	H	normal	Ctrl	Ctrl		normal		Ctrl	normal-Ctrl
3	0	-45	0	0	0	0		3	1003	H	normal	Ctrl	Ctrl		normal		Ctrl	normal-Ctrl
3	0	-45	0	0	0	0		3	1003	H	normal	Ctrl	Ctrl		normal		Ctrl	normal-Ctrl
4	0	-22.5	0	0	0	0		3	1003	H	normal	Ctrl	Ctrl		normal		Ctrl	normal-Ctrl
4	0	-22.5	0	0	0	0		3	1003	H	normal	Ctrl	Ctrl		normal		Ctrl	normal-Ctrl
4	0	-22.5	0	0	0	0		3	1003	H	normal	Ctrl	Ctrl		normal		Ctrl	normal-Ctrl
5	0	0	0	0	0	0		3	1003	H	normal	Ctrl	Ctrl		normal		Ctrl	normal-Ctrl
5	0	0	0	0	0	0		3	1003	H	normal	Ctrl	Ctrl		normal		Ctrl	normal-Ctrl
5	0	0	0	0	0	0		3	1003	H	normal	Ctrl	Ctrl		normal		Ctrl	normal-Ctrl
6	0	22.5	0	0	0	0		3	1003	H	normal	Ctrl	Ctrl		normal		Ctrl	normal-Ctrl
6	0	22.5	0	0	0	0		3	1003	H	normal	Ctrl	Ctrl		normal		Ctrl	normal-Ctrl
6	0	22.5	0	0	0	0		3	1003	H	normal	Ctrl	Ctrl		normal		Ctrl	normal-Ctrl
7	0	45	0	0	0	0		3	1003	H	normal	Ctrl	Ctrl		normal		Ctrl	normal-Ctrl
7	0	45	0	0	0	0		3	1003	H	normal	Ctrl	Ctrl		normal		Ctrl	normal-Ctrl
7	0	45	0	0	0	0		3	1003	H	normal	Ctrl	Ctrl		normal		Ctrl	normal-Ctrl
8	0	67.5	0	0	0	0		3	1003	H	normal	Ctrl	Ctrl		normal		Ctrl	normal-Ctrl
8	0	67.5	0	0	0	0		3	1003	H	normal	Ctrl	Ctrl		normal		Ctrl	normal-Ctrl
8	0	67.5	0	0	0	0		3	1003	H	normal	Ctrl	Ctrl		normal		Ctrl	normal-Ctrl
9	0	90	0	0	0	0		3	1003	H	normal	Ctrl	Ctrl		normal		Ctrl	normal-Ctrl
9	0	90	0	0	0	0		3	1003	H	normal	Ctrl	Ctrl		normal		Ctrl	normal-Ctrl
9	0	90	0	0	0	0		3	1003	H	normal	Ctrl	Ctrl		normal		Ctrl	normal-Ctrl
1	3.75	-86.25	3.75	9.19	0.17	9.19		3	1003	I	normal	Ctrl	Ctrl		normal		Ctrl	normal-Ctrl
1	3.75	-86.25	2.5	9.19	0.17	9.19		3	1003	I	normal	Ctrl	Ctrl		normal		Ctrl	normal-Ctrl
1	3.75	-86.25	3.75	9.19	0.17	9.19		3	1003	I	normal	Ctrl	Ctrl		normal		Ctrl	normal-Ctrl
2	0	-67.5	0	0	0	0		3	1003	I	normal	Ctrl	Ctrl		normal		Ctrl	normal-Ctrl
2	11.25	-56.25	10	27.56	0.5	27.56		3	1003	I	normal	Ctrl	Ctrl		normal		Ctrl	normal-Ctrl
2	0	-67.5	0	0	0	0		3	1003	I	normal	Ctrl	Ctrl		normal		Ctrl	normal-Ctrl
3	0	-45	0	0	0	0		3	1003	I	normal	Ctrl	Ctrl		normal		Ctrl	normal-Ctrl
3	0	-45	1.25	0	0	0		3	1003	I	normal	Ctrl	Ctrl		normal		Ctrl	normal-Ctrl
3	0	-45	0	0	0	0		3	1003	I	normal	Ctrl	Ctrl		normal		Ctrl	normal-Ctrl
4	0	-22.5	0	0	0	0		3	1003	I	normal	Ctrl	Ctrl		normal		Ctrl	normal-Ctrl
4	0	-22.5	1.25	0	0	0		3	1003	I	normal	Ctrl	Ctrl		normal		Ctrl	normal-Ctrl
4	0	-22.5	0	0	0	0		3	1003	I	normal	Ctrl	Ctrl		normal		Ctrl	normal-Ctrl
5	0	0	0	0	0	0		3	1003	I	normal	Ctrl	Ctrl		normal		Ctrl	normal-Ctrl
5	0	0	1.25	0	0	0		3	1003	I	normal	Ctrl	Ctrl		normal		Ctrl	normal-Ctrl
5	0	0	0	0	0	0		3	1003	I	normal	Ctrl	Ctrl		normal		Ctrl	normal-Ctrl
6	0	22.5	0	0	0	0		3	1003	I	normal	Ctrl	Ctrl		normal		Ctrl	normal-Ctrl
6	0	22.5	1.25	0	0	0		3	1003	I	normal	Ctrl	Ctrl		normal		Ctrl	normal-Ctrl
6	0	22.5	0	0	0	0		3	1003	I	normal	Ctrl	Ctrl		normal		Ctrl	normal-Ctrl
7	0	45	0	0	0	0		3	1003	I	normal	Ctrl	Ctrl		normal		Ctrl	normal-Ctrl
7	0	45	1.25	0	0	0		3	1003	I	normal	Ctrl	Ctrl		normal		Ctrl	normal-Ctrl
7	0	45	0	0	0	0		3	1003	I	normal	Ctrl	Ctrl		normal		Ctrl	normal-Ctrl
8	0	67.5	0	0	0	0		3	1003	I	normal	Ctrl	Ctrl		normal		Ctrl	normal-Ctrl
8	3.75	63.75	5	9.19	0.17	9.19		3	1003	I	normal	Ctrl	Ctrl		normal		Ctrl	normal-Ctrl
8	0	67.5	0	0	0	0		3	1003	I	normal	Ctrl	Ctrl		normal		Ctrl	normal-Ctrl
9	3.75	86.25	3.75	9.19	0.17	9.19		3	1003	I	normal	Ctrl	Ctrl		normal		Ctrl	normal-Ctrl
9	0	90	1.25	0	0	0		3	1003	I	normal	Ctrl	Ctrl		normal		Ctrl	normal-Ctrl
9	3.75	86.25	3.75	9.19	0.17	9.19		3	1003	I	normal	Ctrl	Ctrl		normal		Ctrl	normal-Ctrl
1	0	-90	0	0	0	0		3	1003	J	normal	Ctrl	Ctrl		normal		Ctrl	normal-Ctrl
1	0	-90	0	0	0	0		3	1003	J	normal	Ctrl	Ctrl		normal		Ctrl	normal-Ctrl
1	0	-90	0	0	0	0		3	1003	J	normal	Ctrl	Ctrl		normal		Ctrl	normal-Ctrl
2	0	-67.5	0	0	0	0		3	1003	J	normal	Ctrl	Ctrl		normal		Ctrl	normal-Ctrl
2	0	-67.5	0	0	0	0		3	1003	J	normal	Ctrl	Ctrl		normal		Ctrl	normal-Ctrl
2	0	-67.5	0	0	0	0		3	1003	J	normal	Ctrl	Ctrl		normal		Ctrl	normal-Ctrl
3	0	-45	0	0	0	0		3	1003	J	normal	Ctrl	Ctrl		normal		Ctrl	normal-Ctrl
3	0	-45	0	0	0	0		3	1003	J	normal	Ctrl	Ctrl		normal		Ctrl	normal-Ctrl
3	0	-45	0	0	0	0		3	1003	J	normal	Ctrl	Ctrl		normal		Ctrl	normal-Ctrl
4	0	-22.5	0	0	0	0		3	1003	J	normal	Ctrl	Ctrl		normal		Ctrl	normal-Ctrl
4	0	-22.5	0	0	0	0		3	1003	J	normal	Ctrl	Ctrl		normal		Ctrl	normal-Ctrl
4	0	-22.5	0	0	0	0		3	1003	J	normal	Ctrl	Ctrl		normal		Ctrl	normal-Ctrl
5	0	0	0	0	0	0		3	1003	J	normal	Ctrl	Ctrl		normal		Ctrl	normal-Ctrl
5	0	0	0	0	0	0		3	1003	J	normal	Ctrl	Ctrl		normal		Ctrl	normal-Ctrl
5	0	0	0	0	0	0		3	1003	J	normal	Ctrl	Ctrl		normal		Ctrl	normal-Ctrl
6	0	22.5	0	0	0	0		3	1003	J	normal	Ctrl	Ctrl		normal		Ctrl	normal-Ctrl
6	0	22.5	0	0	0	0		3	1003	J	normal	Ctrl	Ctrl		normal		Ctrl	normal-Ctrl
6	0	22.5	0	0	0	0		3	1003	J	normal	Ctrl	Ctrl		normal		Ctrl	normal-Ctrl
7	0	45	0	0	0	0		3	1003	J	normal	Ctrl	Ctrl		normal		Ctrl	normal-Ctrl
7	0	45	0	0	0	0		3	1003	J	normal	Ctrl	Ctrl		normal		Ctrl	normal-Ctrl
7	0	45	0	0	0	0		3	1003	J	normal	Ctrl	Ctrl		normal		Ctrl	normal-Ctrl
8	0	67.5	0	0	0	0		3	1003	J	normal	Ctrl	Ctrl		normal		Ctrl	normal-Ctrl
8	0	67.5	0	0	0	0		3	1003	J	normal	Ctrl	Ctrl		normal		Ctrl	normal-Ctrl
8	0	67.5	0	0	0	0		3	1003	J	normal	Ctrl	Ctrl		normal		Ctrl	normal-Ctrl
9	0	90	0	0	0	0		3	1003	J	normal	Ctrl	Ctrl		normal		Ctrl	normal-Ctrl
9	0	90	0	0	0	0		3	1003	J	normal	Ctrl	Ctrl		normal		Ctrl	normal-Ctrl
9	0	90	0	0	0	0		3	1003	J	normal	Ctrl	Ctrl		normal		Ctrl	normal-Ctrl
1	0	-90	0	0	0	0		4	1004	A	normal	Ctrl	Ctrl		normal		Ctrl	normal-Ctrl
1	11.25	-78.75	8.75	12.32	0.5	15.91		4	1004	A	normal	Ctrl	Ctrl		normal		Ctrl	normal-Ctrl
1	11.25	-78.75	10.83	12.32	0.5	15.91		4	1004	A	normal	Ctrl	Ctrl		normal		Ctrl	normal-Ctrl
2	0	-67.5	0	0	0	0		4	1004	A	normal	Ctrl	Ctrl		normal		Ctrl	normal-Ctrl
2	3.75	-63.75	1.25	9.19	0.17	9.19		4	1004	A	normal	Ctrl	Ctrl		normal		Ctrl	normal-Ctrl
2	0	-67.5	0.42	0	0	0		4	1004	A	normal	Ctrl	Ctrl		normal		Ctrl	normal-Ctrl
3	0	-45	0	0	0	0		4	1004	A	normal	Ctrl	Ctrl		normal		Ctrl	normal-Ctrl
3	3.75	-41.25	1.25	9.19	0.17	9.19		4	1004	A	normal	Ctrl	Ctrl		normal		Ctrl	normal-Ctrl
3	0	-45	0.42	0	0	0		4	1004	A	normal	Ctrl	Ctrl		normal		Ctrl	normal-Ctrl
4	0	-22.5	0	0	0	0		4	1004	A	normal	Ctrl	Ctrl		normal		Ctrl	normal-Ctrl
4	0	-22.5	2.5	0	0	0		4	1004	A	normal	Ctrl	Ctrl		normal		Ctrl	normal-Ctrl
4	0	-22.5	0.42	0	0	0		4	1004	A	normal	Ctrl	Ctrl		normal		Ctrl	normal-Ctrl
5	0	0	0	0	0	0		4	1004	A	normal	Ctrl	Ctrl		normal		Ctrl	normal-Ctrl
5	0	0	2.5	0	0	0		4	1004	A	normal	Ctrl	Ctrl		normal		Ctrl	normal-Ctrl
5	0	0	0.42	0	0	0		4	1004	A	normal	Ctrl	Ctrl		normal		Ctrl	normal-Ctrl
6	0	22.5	0	0	0	0		4	1004	A	normal	Ctrl	Ctrl		normal		Ctrl	normal-Ctrl
6	0	22.5	2.5	0	0	0		4	1004	A	normal	Ctrl	Ctrl		normal		Ctrl	normal-Ctrl
6	0	22.5	0.42	0	0	0		4	1004	A	normal	Ctrl	Ctrl		normal		Ctrl	normal-Ctrl
7	0	45	0	0	0	0		4	1004	A	normal	Ctrl	Ctrl		normal		Ctrl	normal-Ctrl
7	0	45	2.5	0	0	0		4	1004	A	normal	Ctrl	Ctrl		normal		Ctrl	normal-Ctrl
7	0	45	0.42	0	0	0		4	1004	A	normal	Ctrl	Ctrl		normal		Ctrl	normal-Ctrl
8	0	67.5	0	0	0	0		4	1004	A	normal	Ctrl	Ctrl		normal		Ctrl	normal-Ctrl
8	3.75	71.25	1.25	9.19	0.17	9.19		4	1004	A	normal	Ctrl	Ctrl		normal		Ctrl	normal-Ctrl
8	0	67.5	0.42	0	0	0		4	1004	A	normal	Ctrl	Ctrl		normal		Ctrl	normal-Ctrl
9	0	90	0	0	0	0		4	1004	A	normal	Ctrl	Ctrl		normal		Ctrl	normal-Ctrl
9	0	90	2.5	0	0	0		4	1004	A	normal	Ctrl	Ctrl		normal		Ctrl	normal-Ctrl
9	7.5	82.5	7.92	11.62	0.33	12.99		4	1004	A	normal	Ctrl	Ctrl		normal		Ctrl	normal-Ctrl
1	0	-90	0	0	0	0		4	1004	B	normal	Ctrl	Ctrl		normal		Ctrl	normal-Ctrl
1	3.75	-86.25	3.33	9.19	0.17	9.19		4	1004	B	normal	Ctrl	Ctrl		normal		Ctrl	normal-Ctrl
1	0	-90	0	0	0	0		4	1004	B	normal	Ctrl	Ctrl		normal		Ctrl	normal-Ctrl
2	0	-67.5	0	0	0	0		4	1004	B	normal	Ctrl	Ctrl		normal		Ctrl	normal-Ctrl
2	0	-67.5	0.42	0	0	0		4	1004	B	normal	Ctrl	Ctrl		normal		Ctrl	normal-Ctrl
2	0	-67.5	0	0	0	0		4	1004	B	normal	Ctrl	Ctrl		normal		Ctrl	normal-Ctrl
3	0	-45	0	0	0	0		4	1004	B	normal	Ctrl	Ctrl		normal		Ctrl	normal-Ctrl
3	0	-45	0.42	0	0	0		4	1004	B	normal	Ctrl	Ctrl		normal		Ctrl	normal-Ctrl
3	0	-45	0	0	0	0		4	1004	B	normal	Ctrl	Ctrl		normal		Ctrl	normal-Ctrl
4	0	-22.5	0	0	0	0		4	1004	B	normal	Ctrl	Ctrl		normal		Ctrl	normal-Ctrl
4	0	-22.5	0.42	0	0	0		4	1004	B	normal	Ctrl	Ctrl		normal		Ctrl	normal-Ctrl
4	0	-22.5	0	0	0	0		4	1004	B	normal	Ctrl	Ctrl		normal		Ctrl	normal-Ctrl
5	0	0	0	0	0	0		4	1004	B	normal	Ctrl	Ctrl		normal		Ctrl	normal-Ctrl
5	0	0	0.42	0	0	0		4	1004	B	normal	Ctrl	Ctrl		normal		Ctrl	normal-Ctrl
5	0	0	0	0	0	0		4	1004	B	normal	Ctrl	Ctrl		normal		Ctrl	normal-Ctrl
6	0	22.5	0	0	0	0		4	1004	B	normal	Ctrl	Ctrl		normal		Ctrl	normal-Ctrl
6	0	22.5	0.42	0	0	0		4	1004	B	normal	Ctrl	Ctrl		normal		Ctrl	normal-Ctrl
6	0	22.5	0	0	0	0		4	1004	B	normal	Ctrl	Ctrl		normal		Ctrl	normal-Ctrl
7	0	45	0	0	0	0		4	1004	B	normal	Ctrl	Ctrl		normal		Ctrl	normal-Ctrl
7	0	45	0.42	0	0	0		4	1004	B	normal	Ctrl	Ctrl		normal		Ctrl	normal-Ctrl
7	0	45	0	0	0	0		4	1004	B	normal	Ctrl	Ctrl		normal		Ctrl	normal-Ctrl
8	0	67.5	0	0	0	0		4	1004	B	normal	Ctrl	Ctrl		normal		Ctrl	normal-Ctrl
8	0	67.5	0.42	0	0	0		4	1004	B	normal	Ctrl	Ctrl		normal		Ctrl	normal-Ctrl
8	0	67.5	0	0	0	0		4	1004	B	normal	Ctrl	Ctrl		normal		Ctrl	normal-Ctrl
9	0	90	0	0	0	0		4	1004	B	normal	Ctrl	Ctrl		normal		Ctrl	normal-Ctrl
9	0	90	0.42	0	0	0		4	1004	B	normal	Ctrl	Ctrl		normal		Ctrl	normal-Ctrl
9	0	90	0	0	0	0		4	1004	B	normal	Ctrl	Ctrl		normal		Ctrl	normal-Ctrl
1	3.75	-86.25	4.17	9.19	0.17	9.19		4	1004	C	normal	Ctrl	Ctrl		normal		Ctrl	normal-Ctrl
1	0	-90	0	0	0	0		4	1004	C	normal	Ctrl	Ctrl		normal		Ctrl	normal-Ctrl
1	0	-90	0	0	0	0		4	1004	C	normal	Ctrl	Ctrl		normal		Ctrl	normal-Ctrl
2	0	-67.5	0.42	0	0	0		4	1004	C	normal	Ctrl	Ctrl		normal		Ctrl	normal-Ctrl
2	0	-67.5	0	0	0	0		4	1004	C	normal	Ctrl	Ctrl		normal		Ctrl	normal-Ctrl
2	0	-67.5	0	0	0	0		4	1004	C	normal	Ctrl	Ctrl		normal		Ctrl	normal-Ctrl
3	0	-45	0.42	0	0	0		4	1004	C	normal	Ctrl	Ctrl		normal		Ctrl	normal-Ctrl
3	0	-45	0	0	0	0		4	1004	C	normal	Ctrl	Ctrl		normal		Ctrl	normal-Ctrl
3	0	-45	0	0	0	0		4	1004	C	normal	Ctrl	Ctrl		normal		Ctrl	normal-Ctrl
4	0	-22.5	0.42	0	0	0		4	1004	C	normal	Ctrl	Ctrl		normal		Ctrl	normal-Ctrl
4	0	-22.5	0	0	0	0		4	1004	C	normal	Ctrl	Ctrl		normal		Ctrl	normal-Ctrl
4	0	-22.5	0	0	0	0		4	1004	C	normal	Ctrl	Ctrl		normal		Ctrl	normal-Ctrl
5	0	0	0.42	0	0	0		4	1004	C	normal	Ctrl	Ctrl		normal		Ctrl	normal-Ctrl
5	0	0	0	0	0	0		4	1004	C	normal	Ctrl	Ctrl		normal		Ctrl	normal-Ctrl
5	0	0	0	0	0	0		4	1004	C	normal	Ctrl	Ctrl		normal		Ctrl	normal-Ctrl
6	0	22.5	0.42	0	0	0		4	1004	C	normal	Ctrl	Ctrl		normal		Ctrl	normal-Ctrl
6	0	22.5	0	0	0	0		4	1004	C	normal	Ctrl	Ctrl		normal		Ctrl	normal-Ctrl
6	0	22.5	0	0	0	0		4	1004	C	normal	Ctrl	Ctrl		normal		Ctrl	normal-Ctrl
7	0	45	0.42	0	0	0		4	1004	C	normal	Ctrl	Ctrl		normal		Ctrl	normal-Ctrl
7	0	45	0	0	0	0		4	1004	C	normal	Ctrl	Ctrl		normal		Ctrl	normal-Ctrl
7	0	45	0	0	0	0		4	1004	C	normal	Ctrl	Ctrl		normal		Ctrl	normal-Ctrl
8	0	67.5	0.42	0	0	0		4	1004	C	normal	Ctrl	Ctrl		normal		Ctrl	normal-Ctrl
8	0	67.5	0	0	0	0		4	1004	C	normal	Ctrl	Ctrl		normal		Ctrl	normal-Ctrl
8	0	67.5	0	0	0	0		4	1004	C	normal	Ctrl	Ctrl		normal		Ctrl	normal-Ctrl
9	7.5	82.5	7.08	11.62	0.33	12.99		4	1004	C	normal	Ctrl	Ctrl		normal		Ctrl	normal-Ctrl
9	0	90	0	0	0	0		4	1004	C	normal	Ctrl	Ctrl		normal		Ctrl	normal-Ctrl
9	0	90	0	0	0	0		4	1004	C	normal	Ctrl	Ctrl		normal		Ctrl	normal-Ctrl
1	0	-90	0.42	0	0	0		4	1004	D	normal	Ctrl	Ctrl		normal		Ctrl	normal-Ctrl
1	0	-90	0	0	0	0		4	1004	D	normal	Ctrl	Ctrl		normal		Ctrl	normal-Ctrl
1	0	-90	0.42	0	0	0		4	1004	D	normal	Ctrl	Ctrl		normal		Ctrl	normal-Ctrl
2	7.5	-60	7.08	11.62	0.33	12.99		4	1004	D	normal	Ctrl	Ctrl		normal		Ctrl	normal-Ctrl
2	0	-67.5	0	0	0	0		4	1004	D	normal	Ctrl	Ctrl		normal		Ctrl	normal-Ctrl
2	0	-67.5	0.42	0	0	0		4	1004	D	normal	Ctrl	Ctrl		normal		Ctrl	normal-Ctrl
3	0	-45	0.42	0	0	0		4	1004	D	normal	Ctrl	Ctrl		normal		Ctrl	normal-Ctrl
3	0	-45	0	0	0	0		4	1004	D	normal	Ctrl	Ctrl		normal		Ctrl	normal-Ctrl
3	0	-45	0.42	0	0	0		4	1004	D	normal	Ctrl	Ctrl		normal		Ctrl	normal-Ctrl
4	0	-22.5	0.42	0	0	0		4	1004	D	normal	Ctrl	Ctrl		normal		Ctrl	normal-Ctrl
4	0	-22.5	0	0	0	0		4	1004	D	normal	Ctrl	Ctrl		normal		Ctrl	normal-Ctrl
4	0	-22.5	0.42	0	0	0		4	1004	D	normal	Ctrl	Ctrl		normal		Ctrl	normal-Ctrl
5	0	0	0.42	0	0	0		4	1004	D	normal	Ctrl	Ctrl		normal		Ctrl	normal-Ctrl
5	0	0	0	0	0	0		4	1004	D	normal	Ctrl	Ctrl		normal		Ctrl	normal-Ctrl
5	0	0	0.42	0	0	0		4	1004	D	normal	Ctrl	Ctrl		normal		Ctrl	normal-Ctrl
6	0	22.5	0.42	0	0	0		4	1004	D	normal	Ctrl	Ctrl		normal		Ctrl	normal-Ctrl
6	0	22.5	0	0	0	0		4	1004	D	normal	Ctrl	Ctrl		normal		Ctrl	normal-Ctrl
6	0	22.5	0.42	0	0	0		4	1004	D	normal	Ctrl	Ctrl		normal		Ctrl	normal-Ctrl
7	0	45	0.42	0	0	0		4	1004	D	normal	Ctrl	Ctrl		normal		Ctrl	normal-Ctrl
7	0	45	0	0	0	0		4	1004	D	normal	Ctrl	Ctrl		normal		Ctrl	normal-Ctrl
7	0	45	0.42	0	0	0		4	1004	D	normal	Ctrl	Ctrl		normal		Ctrl	normal-Ctrl
8	3.75	71.25	3.33	9.19	0.17	9.19		4	1004	D	normal	Ctrl	Ctrl		normal		Ctrl	normal-Ctrl
8	0	67.5	0	0	0	0		4	1004	D	normal	Ctrl	Ctrl		normal		Ctrl	normal-Ctrl
8	3.75	71.25	3.33	9.19	0.17	9.19		4	1004	D	normal	Ctrl	Ctrl		normal		Ctrl	normal-Ctrl
9	7.5	82.5	7.92	11.62	0.33	12.99		4	1004	D	normal	Ctrl	Ctrl		normal		Ctrl	normal-Ctrl
9	0	90	0	0	0	0		4	1004	D	normal	Ctrl	Ctrl		normal		Ctrl	normal-Ctrl
9	0	90	0.42	0	0	0		4	1004	D	normal	Ctrl	Ctrl		normal		Ctrl	normal-Ctrl
1	7.5	-82.5	7.5	11.62	0.33	12.99		4	1004	E	normal	Ctrl	Ctrl		normal		Ctrl	normal-Ctrl
1	3.75	-86.25	4.58	9.19	0.17	9.19		4	1004	E	normal	Ctrl	Ctrl		normal		Ctrl	normal-Ctrl
1	3.75	-86.25	4.17	9.19	0.17	9.19		4	1004	E	normal	Ctrl	Ctrl		normal		Ctrl	normal-Ctrl
2	3.75	-63.75	3.75	9.19	0.17	9.19		4	1004	E	normal	Ctrl	Ctrl		normal		Ctrl	normal-Ctrl
2	0	-67.5	0.83	0	0	0		4	1004	E	normal	Ctrl	Ctrl		normal		Ctrl	normal-Ctrl
2	0	-67.5	0.42	0	0	0		4	1004	E	normal	Ctrl	Ctrl		normal		Ctrl	normal-Ctrl
3	0	-45	0	0	0	0		4	1004	E	normal	Ctrl	Ctrl		normal		Ctrl	normal-Ctrl
3	0	-45	0.83	0	0	0		4	1004	E	normal	Ctrl	Ctrl		normal		Ctrl	normal-Ctrl
3	0	-45	0.42	0	0	0		4	1004	E	normal	Ctrl	Ctrl		normal		Ctrl	normal-Ctrl
4	0	-22.5	0	0	0	0		4	1004	E	normal	Ctrl	Ctrl		normal		Ctrl	normal-Ctrl
4	0	-22.5	0.83	0	0	0		4	1004	E	normal	Ctrl	Ctrl		normal		Ctrl	normal-Ctrl
4	0	-22.5	0.42	0	0	0		4	1004	E	normal	Ctrl	Ctrl		normal		Ctrl	normal-Ctrl
5	0	0	0	0	0	0		4	1004	E	normal	Ctrl	Ctrl		normal		Ctrl	normal-Ctrl
5	0	0	0.83	0	0	0		4	1004	E	normal	Ctrl	Ctrl		normal		Ctrl	normal-Ctrl
5	0	0	0.42	0	0	0		4	1004	E	normal	Ctrl	Ctrl		normal		Ctrl	normal-Ctrl
6	0	22.5	0	0	0	0		4	1004	E	normal	Ctrl	Ctrl		normal		Ctrl	normal-Ctrl
6	0	22.5	0.83	0	0	0		4	1004	E	normal	Ctrl	Ctrl		normal		Ctrl	normal-Ctrl
6	0	22.5	0.42	0	0	0		4	1004	E	normal	Ctrl	Ctrl		normal		Ctrl	normal-Ctrl
7	0	45	0	0	0	0		4	1004	E	normal	Ctrl	Ctrl		normal		Ctrl	normal-Ctrl
7	0	45	0.83	0	0	0		4	1004	E	normal	Ctrl	Ctrl		normal		Ctrl	normal-Ctrl
7	0	45	0.42	0	0	0		4	1004	E	normal	Ctrl	Ctrl		normal		Ctrl	normal-Ctrl
8	7.5	60	7.5	11.62	0.33	12.99		4	1004	E	normal	Ctrl	Ctrl		normal		Ctrl	normal-Ctrl
8	7.5	60	6.67	11.62	0.33	12.99		4	1004	E	normal	Ctrl	Ctrl		normal		Ctrl	normal-Ctrl
8	3.75	63.75	3.33	9.19	0.17	9.19		4	1004	E	normal	Ctrl	Ctrl		normal		Ctrl	normal-Ctrl
9	3.75	86.25	3.75	9.19	0.17	9.19		4	1004	E	normal	Ctrl	Ctrl		normal		Ctrl	normal-Ctrl
9	3.75	86.25	2.92	9.19	0.17	9.19		4	1004	E	normal	Ctrl	Ctrl		normal		Ctrl	normal-Ctrl
9	3.75	86.25	3.33	9.19	0.17	9.19		4	1004	E	normal	Ctrl	Ctrl		normal		Ctrl	normal-Ctrl
1	15	-75	17.5	11.62	0.67	18.37		4	1004	F	normal	Ctrl			normal		Ctrl	normal-Ctrl
1	7.5	-82.5	11.25	11.62	0.33	12.99		4	1004	F	normal	Ctrl			normal		Ctrl	normal-Ctrl
1	7.5	-82.5	13.33	11.62	0.33	12.99		4	1004	F	normal	Ctrl			normal		Ctrl	normal-Ctrl
9	15	75	12.5	11.62	0.67	18.37		4	1004	F	normal	Ctrl			normal		Ctrl	normal-Ctrl
9	15	75	11.25	11.62	0.67	18.37		4	1004	F	normal	Ctrl			normal		Ctrl	normal-Ctrl
9	15	75	9.17	11.62	0.67	18.37		4	1004	F	normal	Ctrl			normal		Ctrl	normal-Ctrl
8	15	52.5	12.5	11.62	0.67	18.37		4	1004	F	normal	Ctrl			normal		Ctrl	normal-Ctrl
8	22.5	45	18.75	0	1	22.5		4	1004	F	normal	Ctrl			normal		Ctrl	normal-Ctrl
8	22.5	45	16.67	0	1	22.5		4	1004	F	normal	Ctrl			normal		Ctrl	normal-Ctrl
7	11.25	33.75	8.75	12.32	0.5	15.91		4	1004	F	normal	Ctrl			normal		Ctrl	normal-Ctrl
7	7.5	37.5	3.75	11.62	0.33	12.99		4	1004	F	normal	Ctrl			normal		Ctrl	normal-Ctrl
7	22.5	22.5	16.67	0	1	22.5		4	1004	F	normal	Ctrl			normal		Ctrl	normal-Ctrl
6	0	22.5	2.5	0	0	0		4	1004	F	normal	Ctrl			normal		Ctrl	normal-Ctrl
6	0	22.5	3.75	0	0	0		4	1004	F	normal	Ctrl			normal		Ctrl	normal-Ctrl
6	0	22.5	5.83	0	0	0		4	1004	F	normal	Ctrl			normal		Ctrl	normal-Ctrl
5	0	0	2.5	0	0	0		4	1004	F	normal	Ctrl			normal		Ctrl	normal-Ctrl
5	0	0	3.75	0	0	0		4	1004	F	normal	Ctrl			normal		Ctrl	normal-Ctrl
5	0	0	5.83	0	0	0		4	1004	F	normal	Ctrl			normal		Ctrl	normal-Ctrl
4	0	-22.5	2.5	0	0	0		4	1004	F	normal	Ctrl			normal		Ctrl	normal-Ctrl
4	0	-22.5	3.75	0	0	0		4	1004	F	normal	Ctrl			normal		Ctrl	normal-Ctrl
4	0	-22.5	5.83	0	0	0		4	1004	F	normal	Ctrl			normal		Ctrl	normal-Ctrl
3	0	-45	2.5	0	0	0		4	1004	F	normal	Ctrl			normal		Ctrl	normal-Ctrl
3	0	-45	3.75	0	0	0		4	1004	F	normal	Ctrl			normal		Ctrl	normal-Ctrl
3	0	-45	5.83	0	0	0		4	1004	F	normal	Ctrl			normal		Ctrl	normal-Ctrl
2	3.75	-63.75	6.25	9.19	0.17	9.19		4	1004	F	normal	Ctrl			normal		Ctrl	normal-Ctrl
2	3.75	-63.75	7.5	9.19	0.17	9.19		4	1004	F	normal	Ctrl			normal		Ctrl	normal-Ctrl
2	0	-67.5	5.83	0	0	0		4	1004	F	normal	Ctrl			normal		Ctrl	normal-Ctrl
1	0	-90	0	0	0	0		4	1004	G	normal	Ctrl	Ctrl		normal		Ctrl	normal-Ctrl
1	3.75	-86.25	3.33	9.19	0.17	9.19		4	1004	G	normal	Ctrl	Ctrl		normal		Ctrl	normal-Ctrl
1	0	-90	0	0	0	0		4	1004	G	normal	Ctrl	Ctrl		normal		Ctrl	normal-Ctrl
2	0	-67.5	0	0	0	0		4	1004	G	normal	Ctrl	Ctrl		normal		Ctrl	normal-Ctrl
2	0	-67.5	0.42	0	0	0		4	1004	G	normal	Ctrl	Ctrl		normal		Ctrl	normal-Ctrl
2	0	-67.5	0	0	0	0		4	1004	G	normal	Ctrl	Ctrl		normal		Ctrl	normal-Ctrl
3	0	-45	0	0	0	0		4	1004	G	normal	Ctrl	Ctrl		normal		Ctrl	normal-Ctrl
3	0	-45	0.42	0	0	0		4	1004	G	normal	Ctrl	Ctrl		normal		Ctrl	normal-Ctrl
3	0	-45	0	0	0	0		4	1004	G	normal	Ctrl	Ctrl		normal		Ctrl	normal-Ctrl
4	0	-22.5	0	0	0	0		4	1004	G	normal	Ctrl	Ctrl		normal		Ctrl	normal-Ctrl
4	0	-22.5	0.42	0	0	0		4	1004	G	normal	Ctrl	Ctrl		normal		Ctrl	normal-Ctrl
4	0	-22.5	0	0	0	0		4	1004	G	normal	Ctrl	Ctrl		normal		Ctrl	normal-Ctrl
5	0	0	0	0	0	0		4	1004	G	normal	Ctrl	Ctrl		normal		Ctrl	normal-Ctrl
5	0	0	0.42	0	0	0		4	1004	G	normal	Ctrl	Ctrl		normal		Ctrl	normal-Ctrl
5	0	0	0	0	0	0		4	1004	G	normal	Ctrl	Ctrl		normal		Ctrl	normal-Ctrl
6	0	22.5	0	0	0	0		4	1004	G	normal	Ctrl	Ctrl		normal		Ctrl	normal-Ctrl
6	0	22.5	0.42	0	0	0		4	1004	G	normal	Ctrl	Ctrl		normal		Ctrl	normal-Ctrl
6	0	22.5	0	0	0	0		4	1004	G	normal	Ctrl	Ctrl		normal		Ctrl	normal-Ctrl
7	0	45	0	0	0	0		4	1004	G	normal	Ctrl	Ctrl		normal		Ctrl	normal-Ctrl
7	0	45	0.42	0	0	0		4	1004	G	normal	Ctrl	Ctrl		normal		Ctrl	normal-Ctrl
7	0	45	0	0	0	0		4	1004	G	normal	Ctrl	Ctrl		normal		Ctrl	normal-Ctrl
8	0	67.5	0	0	0	0		4	1004	G	normal	Ctrl	Ctrl		normal		Ctrl	normal-Ctrl
8	0	67.5	0.42	0	0	0		4	1004	G	normal	Ctrl	Ctrl		normal		Ctrl	normal-Ctrl
8	0	67.5	0	0	0	0		4	1004	G	normal	Ctrl	Ctrl		normal		Ctrl	normal-Ctrl
9	0	90	0	0	0	0		4	1004	G	normal	Ctrl	Ctrl		normal		Ctrl	normal-Ctrl
9	0	90	0.42	0	0	0		4	1004	G	normal	Ctrl	Ctrl		normal		Ctrl	normal-Ctrl
9	0	90	0	0	0	0		4	1004	G	normal	Ctrl	Ctrl		normal		Ctrl	normal-Ctrl
1	0	-90	0	0	0	0		4	1004	H	normal	Ctrl	Ctrl		normal		Ctrl	normal-Ctrl
1	7.5	-82.5	5.83	11.62	0.33	12.99		4	1004	H	normal	Ctrl	Ctrl		normal		Ctrl	normal-Ctrl
1	0	-90	0	0	0	0		4	1004	H	normal	Ctrl	Ctrl		normal		Ctrl	normal-Ctrl
2	0	-67.5	0	0	0	0		4	1004	H	normal	Ctrl	Ctrl		normal		Ctrl	normal-Ctrl
2	3.75	-63.75	2.08	9.19	0.17	9.19		4	1004	H	normal	Ctrl	Ctrl		normal		Ctrl	normal-Ctrl
2	0	-67.5	0	0	0	0		4	1004	H	normal	Ctrl	Ctrl		normal		Ctrl	normal-Ctrl
3	0	-45	0	0	0	0		4	1004	H	normal	Ctrl	Ctrl		normal		Ctrl	normal-Ctrl
3	0	-45	1.67	0	0	0		4	1004	H	normal	Ctrl	Ctrl		normal		Ctrl	normal-Ctrl
3	0	-45	0	0	0	0		4	1004	H	normal	Ctrl	Ctrl		normal		Ctrl	normal-Ctrl
4	0	-22.5	0	0	0	0		4	1004	H	normal	Ctrl	Ctrl		normal		Ctrl	normal-Ctrl
4	0	-22.5	1.67	0	0	0		4	1004	H	normal	Ctrl	Ctrl		normal		Ctrl	normal-Ctrl
4	0	-22.5	0	0	0	0		4	1004	H	normal	Ctrl	Ctrl		normal		Ctrl	normal-Ctrl
5	0	0	0	0	0	0		4	1004	H	normal	Ctrl	Ctrl		normal		Ctrl	normal-Ctrl
5	0	0	1.67	0	0	0		4	1004	H	normal	Ctrl	Ctrl		normal		Ctrl	normal-Ctrl
5	0	0	0	0	0	0		4	1004	H	normal	Ctrl	Ctrl		normal		Ctrl	normal-Ctrl
6	0	22.5	0	0	0	0		4	1004	H	normal	Ctrl	Ctrl		normal		Ctrl	normal-Ctrl
6	0	22.5	1.67	0	0	0		4	1004	H	normal	Ctrl	Ctrl		normal		Ctrl	normal-Ctrl
6	0	22.5	0	0	0	0		4	1004	H	normal	Ctrl	Ctrl		normal		Ctrl	normal-Ctrl
7	0	45	0	0	0	0		4	1004	H	normal	Ctrl	Ctrl		normal		Ctrl	normal-Ctrl
7	0	45	1.67	0	0	0		4	1004	H	normal	Ctrl	Ctrl		normal		Ctrl	normal-Ctrl
7	0	45	0	0	0	0		4	1004	H	normal	Ctrl	Ctrl		normal		Ctrl	normal-Ctrl
8	0	67.5	0	0	0	0		4	1004	H	normal	Ctrl	Ctrl		normal		Ctrl	normal-Ctrl
8	3.75	71.25	2.08	9.19	0.17	9.19		4	1004	H	normal	Ctrl	Ctrl		normal		Ctrl	normal-Ctrl
8	0	67.5	0	0	0	0		4	1004	H	normal	Ctrl	Ctrl		normal		Ctrl	normal-Ctrl
9	0	90	0	0	0	0		4	1004	H	normal	Ctrl	Ctrl		normal		Ctrl	normal-Ctrl
9	0	90	1.67	0	0	0		4	1004	H	normal	Ctrl	Ctrl		normal		Ctrl	normal-Ctrl
9	0	90	0	0	0	0		4	1004	H	normal	Ctrl	Ctrl		normal		Ctrl	normal-Ctrl
1	7.5	-82.5	6.67	11.62	0.33	12.99		4	1004	I	normal	Ctrl	Ctrl		normal		Ctrl	normal-Ctrl
1	7.5	-82.5	6.67	11.62	0.33	12.99		4	1004	I	normal	Ctrl	Ctrl		normal		Ctrl	normal-Ctrl
1	3.75	-86.25	3.75	9.19	0.17	9.19		4	1004	I	normal	Ctrl	Ctrl		normal		Ctrl	normal-Ctrl
2	0	-67.5	0.83	0	0	0		4	1004	I	normal	Ctrl	Ctrl		normal		Ctrl	normal-Ctrl
2	0	-67.5	0.83	0	0	0		4	1004	I	normal	Ctrl	Ctrl		normal		Ctrl	normal-Ctrl
2	0	-67.5	0	0	0	0		4	1004	I	normal	Ctrl	Ctrl		normal		Ctrl	normal-Ctrl
3	0	-45	0.83	0	0	0		4	1004	I	normal	Ctrl	Ctrl		normal		Ctrl	normal-Ctrl
3	0	-45	0.83	0	0	0		4	1004	I	normal	Ctrl	Ctrl		normal		Ctrl	normal-Ctrl
3	0	-45	0	0	0	0		4	1004	I	normal	Ctrl	Ctrl		normal		Ctrl	normal-Ctrl
4	0	-22.5	0.83	0	0	0		4	1004	I	normal	Ctrl	Ctrl		normal		Ctrl	normal-Ctrl
4	0	-22.5	0.83	0	0	0		4	1004	I	normal	Ctrl	Ctrl		normal		Ctrl	normal-Ctrl
4	0	-22.5	0	0	0	0		4	1004	I	normal	Ctrl	Ctrl		normal		Ctrl	normal-Ctrl
5	0	0	0.83	0	0	0		4	1004	I	normal	Ctrl	Ctrl		normal		Ctrl	normal-Ctrl
5	0	0	0.83	0	0	0		4	1004	I	normal	Ctrl	Ctrl		normal		Ctrl	normal-Ctrl
5	0	0	0	0	0	0		4	1004	I	normal	Ctrl	Ctrl		normal		Ctrl	normal-Ctrl
6	0	22.5	0.83	0	0	0		4	1004	I	normal	Ctrl	Ctrl		normal		Ctrl	normal-Ctrl
6	0	22.5	0.83	0	0	0		4	1004	I	normal	Ctrl	Ctrl		normal		Ctrl	normal-Ctrl
6	0	22.5	0	0	0	0		4	1004	I	normal	Ctrl	Ctrl		normal		Ctrl	normal-Ctrl
7	0	45	0.83	0	0	0		4	1004	I	normal	Ctrl	Ctrl		normal		Ctrl	normal-Ctrl
7	0	45	0.83	0	0	0		4	1004	I	normal	Ctrl	Ctrl		normal		Ctrl	normal-Ctrl
7	0	45	0	0	0	0		4	1004	I	normal	Ctrl	Ctrl		normal		Ctrl	normal-Ctrl
8	0	67.5	0.83	0	0	0		4	1004	I	normal	Ctrl	Ctrl		normal		Ctrl	normal-Ctrl
8	0	67.5	0.83	0	0	0		4	1004	I	normal	Ctrl	Ctrl		normal		Ctrl	normal-Ctrl
8	0	67.5	0	0	0	0		4	1004	I	normal	Ctrl	Ctrl		normal		Ctrl	normal-Ctrl
9	0	90	0.83	0	0	0		4	1004	I	normal	Ctrl	Ctrl		normal		Ctrl	normal-Ctrl
9	0	90	0.83	0	0	0		4	1004	I	normal	Ctrl	Ctrl		normal		Ctrl	normal-Ctrl
9	3.75	86.25	3.75	9.19	0.17	9.19		4	1004	I	normal	Ctrl	Ctrl		normal		Ctrl	normal-Ctrl
1	0	-90	0	0	0	0		4	1004	J	normal	Ctrl	Ctrl		normal		Ctrl	normal-Ctrl
1	0	-90	0	0	0	0		4	1004	J	normal	Ctrl	Ctrl		normal		Ctrl	normal-Ctrl
1	0	-90	0	0	0	0		4	1004	J	normal	Ctrl	Ctrl		normal		Ctrl	normal-Ctrl
2	0	-67.5	0	0	0	0		4	1004	J	normal	Ctrl	Ctrl		normal		Ctrl	normal-Ctrl
2	0	-67.5	0	0	0	0		4	1004	J	normal	Ctrl	Ctrl		normal		Ctrl	normal-Ctrl
2	0	-67.5	0	0	0	0		4	1004	J	normal	Ctrl	Ctrl		normal		Ctrl	normal-Ctrl
3	0	-45	0	0	0	0		4	1004	J	normal	Ctrl	Ctrl		normal		Ctrl	normal-Ctrl
3	0	-45	0	0	0	0		4	1004	J	normal	Ctrl	Ctrl		normal		Ctrl	normal-Ctrl
3	0	-45	0	0	0	0		4	1004	J	normal	Ctrl	Ctrl		normal		Ctrl	normal-Ctrl
4	0	-22.5	0	0	0	0		4	1004	J	normal	Ctrl	Ctrl		normal		Ctrl	normal-Ctrl
4	0	-22.5	0	0	0	0		4	1004	J	normal	Ctrl	Ctrl		normal		Ctrl	normal-Ctrl
4	0	-22.5	0	0	0	0		4	1004	J	normal	Ctrl	Ctrl		normal		Ctrl	normal-Ctrl
5	0	0	0	0	0	0		4	1004	J	normal	Ctrl	Ctrl		normal		Ctrl	normal-Ctrl
5	0	0	0	0	0	0		4	1004	J	normal	Ctrl	Ctrl		normal		Ctrl	normal-Ctrl
5	0	0	0	0	0	0		4	1004	J	normal	Ctrl	Ctrl		normal		Ctrl	normal-Ctrl
6	0	22.5	0	0	0	0		4	1004	J	normal	Ctrl	Ctrl		normal		Ctrl	normal-Ctrl
6	0	22.5	0	0	0	0		4	1004	J	normal	Ctrl	Ctrl		normal		Ctrl	normal-Ctrl
6	0	22.5	0	0	0	0		4	1004	J	normal	Ctrl	Ctrl		normal		Ctrl	normal-Ctrl
7	0	45	0	0	0	0		4	1004	J	normal	Ctrl	Ctrl		normal		Ctrl	normal-Ctrl
7	0	45	0	0	0	0		4	1004	J	normal	Ctrl	Ctrl		normal		Ctrl	normal-Ctrl
7	0	45	0	0	0	0		4	1004	J	normal	Ctrl	Ctrl		normal		Ctrl	normal-Ctrl
8	0	67.5	0	0	0	0		4	1004	J	normal	Ctrl	Ctrl		normal		Ctrl	normal-Ctrl
8	0	67.5	0	0	0	0		4	1004	J	normal	Ctrl	Ctrl		normal		Ctrl	normal-Ctrl
8	0	67.5	0	0	0	0		4	1004	J	normal	Ctrl	Ctrl		normal		Ctrl	normal-Ctrl
9	0	90	0	0	0	0		4	1004	J	normal	Ctrl	Ctrl		normal		Ctrl	normal-Ctrl
9	0	90	0	0	0	0		4	1004	J	normal	Ctrl	Ctrl		normal		Ctrl	normal-Ctrl
9	0	90	0	0	0	0		4	1004	J	normal	Ctrl	Ctrl		normal		Ctrl	normal-Ctrl
1	3.75	-86.25	5.42	9.19	0.17	9.19		5	1005	A	normal	Ctrl	Ctrl		normal		Ctrl	normal-Ctrl
1	3.75	-86.25	6.25	9.19	0.17	9.19		5	1005	A	normal	Ctrl	Ctrl		normal		Ctrl	normal-Ctrl
1	11.25	-78.75	11.67	12.32	0.5	15.91		5	1005	A	normal	Ctrl	Ctrl		normal		Ctrl	normal-Ctrl
2	3.75	-63.75	5.42	9.19	0.17	9.19		5	1005	A	normal	Ctrl	Ctrl		normal		Ctrl	normal-Ctrl
2	0	-67.5	2.5	0	0	0		5	1005	A	normal	Ctrl	Ctrl		normal		Ctrl	normal-Ctrl
2	15	-52.5	15.42	11.62	0.67	18.37		5	1005	A	normal	Ctrl	Ctrl		normal		Ctrl	normal-Ctrl
3	0	-45	1.67	0	0	0		5	1005	A	normal	Ctrl	Ctrl		normal		Ctrl	normal-Ctrl
3	3.75	-41.25	6.25	9.19	0.17	9.19		5	1005	A	normal	Ctrl	Ctrl		normal		Ctrl	normal-Ctrl
3	0	-45	0.42	0	0	0		5	1005	A	normal	Ctrl	Ctrl		normal		Ctrl	normal-Ctrl
4	0	-22.5	1.67	0	0	0		5	1005	A	normal	Ctrl	Ctrl		normal		Ctrl	normal-Ctrl
4	0	-22.5	2.5	0	0	0		5	1005	A	normal	Ctrl	Ctrl		normal		Ctrl	normal-Ctrl
4	0	-22.5	0.42	0	0	0		5	1005	A	normal	Ctrl	Ctrl		normal		Ctrl	normal-Ctrl
5	0	0	1.67	0	0	0		5	1005	A	normal	Ctrl	Ctrl		normal		Ctrl	normal-Ctrl
5	0	0	2.5	0	0	0		5	1005	A	normal	Ctrl	Ctrl		normal		Ctrl	normal-Ctrl
5	0	0	0.42	0	0	0		5	1005	A	normal	Ctrl	Ctrl		normal		Ctrl	normal-Ctrl
6	0	22.5	1.67	0	0	0		5	1005	A	normal	Ctrl	Ctrl		normal		Ctrl	normal-Ctrl
6	0	22.5	2.5	0	0	0		5	1005	A	normal	Ctrl	Ctrl		normal		Ctrl	normal-Ctrl
6	0	22.5	0.42	0	0	0		5	1005	A	normal	Ctrl	Ctrl		normal		Ctrl	normal-Ctrl
7	7.5	37.5	5.83	11.62	0.33	12.99		5	1005	A	normal	Ctrl	Ctrl		normal		Ctrl	normal-Ctrl
7	0	45	2.5	0	0	0		5	1005	A	normal	Ctrl	Ctrl		normal		Ctrl	normal-Ctrl
7	0	45	0.42	0	0	0		5	1005	A	normal	Ctrl	Ctrl		normal		Ctrl	normal-Ctrl
8	11.25	56.25	9.58	12.32	0.5	15.91		5	1005	A	normal	Ctrl	Ctrl		normal		Ctrl	normal-Ctrl
8	15	52.5	12.5	11.62	0.67	18.37		5	1005	A	normal	Ctrl	Ctrl		normal		Ctrl	normal-Ctrl
8	18.75	48.75	18.33	9.19	0.83	20.54		5	1005	A	normal	Ctrl	Ctrl		normal		Ctrl	normal-Ctrl
9	3.75	86.25	2.08	9.19	0.17	9.19		5	1005	A	normal	Ctrl	Ctrl		normal		Ctrl	normal-Ctrl
9	15	75	12.5	11.62	0.67	18.37		5	1005	A	normal	Ctrl	Ctrl		normal		Ctrl	normal-Ctrl
9	11.25	78.75	10.83	12.32	0.5	15.91		5	1005	A	normal	Ctrl	Ctrl		normal		Ctrl	normal-Ctrl
1	0	-90	0	0	0	0		5	1005	B	normal	Ctrl	Ctrl		normal		Ctrl	normal-Ctrl
1	0	-90	0.42	0	0	0		5	1005	B	normal	Ctrl	Ctrl		normal		Ctrl	normal-Ctrl
1	0	-90	0	0	0	0		5	1005	B	normal	Ctrl	Ctrl		normal		Ctrl	normal-Ctrl
2	0	-67.5	0	0	0	0		5	1005	B	normal	Ctrl	Ctrl		normal		Ctrl	normal-Ctrl
2	3.75	-71.25	3.33	9.19	0.17	9.19		5	1005	B	normal	Ctrl	Ctrl		normal		Ctrl	normal-Ctrl
2	0	-67.5	0	0	0	0		5	1005	B	normal	Ctrl	Ctrl		normal		Ctrl	normal-Ctrl
3	0	-45	0	0	0	0		5	1005	B	normal	Ctrl	Ctrl		normal		Ctrl	normal-Ctrl
3	0	-45	0.42	0	0	0		5	1005	B	normal	Ctrl	Ctrl		normal		Ctrl	normal-Ctrl
3	0	-45	0	0	0	0		5	1005	B	normal	Ctrl	Ctrl		normal		Ctrl	normal-Ctrl
4	0	-22.5	0	0	0	0		5	1005	B	normal	Ctrl	Ctrl		normal		Ctrl	normal-Ctrl
4	0	-22.5	0.42	0	0	0		5	1005	B	normal	Ctrl	Ctrl		normal		Ctrl	normal-Ctrl
4	0	-22.5	0	0	0	0		5	1005	B	normal	Ctrl	Ctrl		normal		Ctrl	normal-Ctrl
5	0	0	0	0	0	0		5	1005	B	normal	Ctrl	Ctrl		normal		Ctrl	normal-Ctrl
5	0	0	0.42	0	0	0		5	1005	B	normal	Ctrl	Ctrl		normal		Ctrl	normal-Ctrl
5	0	0	0	0	0	0		5	1005	B	normal	Ctrl	Ctrl		normal		Ctrl	normal-Ctrl
6	0	22.5	0	0	0	0		5	1005	B	normal	Ctrl	Ctrl		normal		Ctrl	normal-Ctrl
6	0	22.5	0.42	0	0	0		5	1005	B	normal	Ctrl	Ctrl		normal		Ctrl	normal-Ctrl
6	0	22.5	0	0	0	0		5	1005	B	normal	Ctrl	Ctrl		normal		Ctrl	normal-Ctrl
7	0	45	0	0	0	0		5	1005	B	normal	Ctrl	Ctrl		normal		Ctrl	normal-Ctrl
7	0	45	0.42	0	0	0		5	1005	B	normal	Ctrl	Ctrl		normal		Ctrl	normal-Ctrl
7	0	45	0	0	0	0		5	1005	B	normal	Ctrl	Ctrl		normal		Ctrl	normal-Ctrl
8	0	67.5	0	0	0	0		5	1005	B	normal	Ctrl	Ctrl		normal		Ctrl	normal-Ctrl
8	0	67.5	0.42	0	0	0		5	1005	B	normal	Ctrl	Ctrl		normal		Ctrl	normal-Ctrl
8	0	67.5	0	0	0	0		5	1005	B	normal	Ctrl	Ctrl		normal		Ctrl	normal-Ctrl
9	0	90	0	0	0	0		5	1005	B	normal	Ctrl	Ctrl		normal		Ctrl	normal-Ctrl
9	0	90	0.42	0	0	0		5	1005	B	normal	Ctrl	Ctrl		normal		Ctrl	normal-Ctrl
9	0	90	0	0	0	0		5	1005	B	normal	Ctrl	Ctrl		normal		Ctrl	normal-Ctrl
1	0	-90	0	0	0	0		5	1005	C	normal	Ctrl	Ctrl		normal		Ctrl	normal-Ctrl
1	0	-90	0	0	0	0		5	1005	C	normal	Ctrl	Ctrl		normal		Ctrl	normal-Ctrl
1	0	-90	0	0	0	0		5	1005	C	normal	Ctrl	Ctrl		normal		Ctrl	normal-Ctrl
2	0	-67.5	0	0	0	0		5	1005	C	normal	Ctrl	Ctrl		normal		Ctrl	normal-Ctrl
2	0	-67.5	0	0	0	0		5	1005	C	normal	Ctrl	Ctrl		normal		Ctrl	normal-Ctrl
2	0	-67.5	0	0	0	0		5	1005	C	normal	Ctrl	Ctrl		normal		Ctrl	normal-Ctrl
3	0	-45	0	0	0	0		5	1005	C	normal	Ctrl	Ctrl		normal		Ctrl	normal-Ctrl
3	0	-45	0	0	0	0		5	1005	C	normal	Ctrl	Ctrl		normal		Ctrl	normal-Ctrl
3	0	-45	0	0	0	0		5	1005	C	normal	Ctrl	Ctrl		normal		Ctrl	normal-Ctrl
4	0	-22.5	0	0	0	0		5	1005	C	normal	Ctrl	Ctrl		normal		Ctrl	normal-Ctrl
4	0	-22.5	0	0	0	0		5	1005	C	normal	Ctrl	Ctrl		normal		Ctrl	normal-Ctrl
4	0	-22.5	0	0	0	0		5	1005	C	normal	Ctrl	Ctrl		normal		Ctrl	normal-Ctrl
5	0	0	0	0	0	0		5	1005	C	normal	Ctrl	Ctrl		normal		Ctrl	normal-Ctrl
5	0	0	0	0	0	0		5	1005	C	normal	Ctrl	Ctrl		normal		Ctrl	normal-Ctrl
5	0	0	0	0	0	0		5	1005	C	normal	Ctrl	Ctrl		normal		Ctrl	normal-Ctrl
6	0	22.5	0	0	0	0		5	1005	C	normal	Ctrl	Ctrl		normal		Ctrl	normal-Ctrl
6	0	22.5	0	0	0	0		5	1005	C	normal	Ctrl	Ctrl		normal		Ctrl	normal-Ctrl
6	0	22.5	0	0	0	0		5	1005	C	normal	Ctrl	Ctrl		normal		Ctrl	normal-Ctrl
7	0	45	0	0	0	0		5	1005	C	normal	Ctrl	Ctrl		normal		Ctrl	normal-Ctrl
7	0	45	0	0	0	0		5	1005	C	normal	Ctrl	Ctrl		normal		Ctrl	normal-Ctrl
7	0	45	0	0	0	0		5	1005	C	normal	Ctrl	Ctrl		normal		Ctrl	normal-Ctrl
8	0	67.5	0	0	0	0		5	1005	C	normal	Ctrl	Ctrl		normal		Ctrl	normal-Ctrl
8	0	67.5	0	0	0	0		5	1005	C	normal	Ctrl	Ctrl		normal		Ctrl	normal-Ctrl
8	0	67.5	0	0	0	0		5	1005	C	normal	Ctrl	Ctrl		normal		Ctrl	normal-Ctrl
9	0	90	0	0	0	0		5	1005	C	normal	Ctrl	Ctrl		normal		Ctrl	normal-Ctrl
9	0	90	0	0	0	0		5	1005	C	normal	Ctrl	Ctrl		normal		Ctrl	normal-Ctrl
9	0	90	0	0	0	0		5	1005	C	normal	Ctrl	Ctrl		normal		Ctrl	normal-Ctrl
1	0	-90	0	0	0	0		5	1005	D	normal	Ctrl	Ctrl		normal		Ctrl	normal-Ctrl
1	7.5	-82.5	6.67	11.62	0.33	12.99		5	1005	D	normal	Ctrl	Ctrl		normal		Ctrl	normal-Ctrl
1	3.75	-86.25	3.33	9.19	0.17	9.19		5	1005	D	normal	Ctrl	Ctrl		normal		Ctrl	normal-Ctrl
2	0	-67.5	0	0	0	0		5	1005	D	normal	Ctrl	Ctrl		normal		Ctrl	normal-Ctrl
2	0	-67.5	0.83	0	0	0		5	1005	D	normal	Ctrl	Ctrl		normal		Ctrl	normal-Ctrl
2	0	-67.5	0.42	0	0	0		5	1005	D	normal	Ctrl	Ctrl		normal		Ctrl	normal-Ctrl
3	0	-45	0	0	0	0		5	1005	D	normal	Ctrl	Ctrl		normal		Ctrl	normal-Ctrl
3	0	-45	0.83	0	0	0		5	1005	D	normal	Ctrl	Ctrl		normal		Ctrl	normal-Ctrl
3	0	-45	0.42	0	0	0		5	1005	D	normal	Ctrl	Ctrl		normal		Ctrl	normal-Ctrl
4	0	-22.5	0	0	0	0		5	1005	D	normal	Ctrl	Ctrl		normal		Ctrl	normal-Ctrl
4	0	-22.5	0.83	0	0	0		5	1005	D	normal	Ctrl	Ctrl		normal		Ctrl	normal-Ctrl
4	0	-22.5	0.42	0	0	0		5	1005	D	normal	Ctrl	Ctrl		normal		Ctrl	normal-Ctrl
5	0	0	0	0	0	0		5	1005	D	normal	Ctrl	Ctrl		normal		Ctrl	normal-Ctrl
5	0	0	0.83	0	0	0		5	1005	D	normal	Ctrl	Ctrl		normal		Ctrl	normal-Ctrl
5	0	0	0.42	0	0	0		5	1005	D	normal	Ctrl	Ctrl		normal		Ctrl	normal-Ctrl
6	0	22.5	0	0	0	0		5	1005	D	normal	Ctrl	Ctrl		normal		Ctrl	normal-Ctrl
6	0	22.5	0.83	0	0	0		5	1005	D	normal	Ctrl	Ctrl		normal		Ctrl	normal-Ctrl
6	0	22.5	0.42	0	0	0		5	1005	D	normal	Ctrl	Ctrl		normal		Ctrl	normal-Ctrl
7	0	45	0	0	0	0		5	1005	D	normal	Ctrl	Ctrl		normal		Ctrl	normal-Ctrl
7	0	45	0.83	0	0	0		5	1005	D	normal	Ctrl	Ctrl		normal		Ctrl	normal-Ctrl
7	0	45	0.42	0	0	0		5	1005	D	normal	Ctrl	Ctrl		normal		Ctrl	normal-Ctrl
8	0	67.5	0	0	0	0		5	1005	D	normal	Ctrl	Ctrl		normal		Ctrl	normal-Ctrl
8	0	67.5	0.83	0	0	0		5	1005	D	normal	Ctrl	Ctrl		normal		Ctrl	normal-Ctrl
8	0	67.5	0.42	0	0	0		5	1005	D	normal	Ctrl	Ctrl		normal		Ctrl	normal-Ctrl
9	0	90	0	0	0	0		5	1005	D	normal	Ctrl	Ctrl		normal		Ctrl	normal-Ctrl
9	0	90	0.83	0	0	0		5	1005	D	normal	Ctrl	Ctrl		normal		Ctrl	normal-Ctrl
9	0	90	0.42	0	0	0		5	1005	D	normal	Ctrl	Ctrl		normal		Ctrl	normal-Ctrl
1	0	-90	0.42	0	0	0		5	1005	E	normal	Ctrl	Ctrl		normal		Ctrl	normal-Ctrl
1	0	-90	1.25	0	0	0		5	1005	E	normal	Ctrl	Ctrl		normal		Ctrl	normal-Ctrl
1	0	-90	0	0	0	0		5	1005	E	normal	Ctrl	Ctrl		normal		Ctrl	normal-Ctrl
2	0	-67.5	0.42	0	0	0		5	1005	E	normal	Ctrl	Ctrl		normal		Ctrl	normal-Ctrl
2	0	-67.5	1.25	0	0	0		5	1005	E	normal	Ctrl	Ctrl		normal		Ctrl	normal-Ctrl
2	0	-67.5	0	0	0	0		5	1005	E	normal	Ctrl	Ctrl		normal		Ctrl	normal-Ctrl
3	0	-45	0.42	0	0	0		5	1005	E	normal	Ctrl	Ctrl		normal		Ctrl	normal-Ctrl
3	0	-45	1.25	0	0	0		5	1005	E	normal	Ctrl	Ctrl		normal		Ctrl	normal-Ctrl
3	0	-45	0	0	0	0		5	1005	E	normal	Ctrl	Ctrl		normal		Ctrl	normal-Ctrl
4	0	-22.5	0.42	0	0	0		5	1005	E	normal	Ctrl	Ctrl		normal		Ctrl	normal-Ctrl
4	0	-22.5	1.25	0	0	0		5	1005	E	normal	Ctrl	Ctrl		normal		Ctrl	normal-Ctrl
4	0	-22.5	0	0	0	0		5	1005	E	normal	Ctrl	Ctrl		normal		Ctrl	normal-Ctrl
5	0	0	0.42	0	0	0		5	1005	E	normal	Ctrl	Ctrl		normal		Ctrl	normal-Ctrl
5	0	0	1.25	0	0	0		5	1005	E	normal	Ctrl	Ctrl		normal		Ctrl	normal-Ctrl
5	0	0	0	0	0	0		5	1005	E	normal	Ctrl	Ctrl		normal		Ctrl	normal-Ctrl
6	0	22.5	0.42	0	0	0		5	1005	E	normal	Ctrl	Ctrl		normal		Ctrl	normal-Ctrl
6	0	22.5	1.25	0	0	0		5	1005	E	normal	Ctrl	Ctrl		normal		Ctrl	normal-Ctrl
6	0	22.5	0	0	0	0		5	1005	E	normal	Ctrl	Ctrl		normal		Ctrl	normal-Ctrl
7	0	45	0.42	0	0	0		5	1005	E	normal	Ctrl	Ctrl		normal		Ctrl	normal-Ctrl
7	0	45	1.25	0	0	0		5	1005	E	normal	Ctrl	Ctrl		normal		Ctrl	normal-Ctrl
7	0	45	0	0	0	0		5	1005	E	normal	Ctrl	Ctrl		normal		Ctrl	normal-Ctrl
8	0	67.5	0.42	0	0	0		5	1005	E	normal	Ctrl	Ctrl		normal		Ctrl	normal-Ctrl
8	0	67.5	1.25	0	0	0		5	1005	E	normal	Ctrl	Ctrl		normal		Ctrl	normal-Ctrl
8	0	67.5	0	0	0	0		5	1005	E	normal	Ctrl	Ctrl		normal		Ctrl	normal-Ctrl
9	3.75	86.25	3.33	9.19	0.17	9.19		5	1005	E	normal	Ctrl	Ctrl		normal		Ctrl	normal-Ctrl
9	11.25	78.75	10	12.32	0.5	15.91		5	1005	E	normal	Ctrl	Ctrl		normal		Ctrl	normal-Ctrl
9	0	90	0	0	0	0		5	1005	E	normal	Ctrl	Ctrl		normal		Ctrl	normal-Ctrl
1	0	-90	0.83	0	0	0		5	1005	F	normal	Ctrl			normal		Ctrl	normal-Ctrl
1	0	-90	0.83	0	0	0		5	1005	F	normal	Ctrl			normal		Ctrl	normal-Ctrl
1	0	-90	0.42	0	0	0		5	1005	F	normal	Ctrl			normal		Ctrl	normal-Ctrl
9	7.5	82.5	6.67	11.62	0.33	12.99		5	1005	F	normal	Ctrl			normal		Ctrl	normal-Ctrl
9	0	90	0.83	0	0	0		5	1005	F	normal	Ctrl			normal		Ctrl	normal-Ctrl
9	0	90	0.42	0	0	0		5	1005	F	normal	Ctrl			normal		Ctrl	normal-Ctrl
8	3.75	63.75	2.92	9.19	0.17	9.19		5	1005	F	normal	Ctrl			normal		Ctrl	normal-Ctrl
8	7.5	60	6.67	11.62	0.33	12.99		5	1005	F	normal	Ctrl			normal		Ctrl	normal-Ctrl
8	3.75	63.75	3.33	9.19	0.17	9.19		5	1005	F	normal	Ctrl			normal		Ctrl	normal-Ctrl
7	0	45	0.83	0	0	0		5	1005	F	normal	Ctrl			normal		Ctrl	normal-Ctrl
7	0	45	0.83	0	0	0		5	1005	F	normal	Ctrl			normal		Ctrl	normal-Ctrl
7	0	45	0.42	0	0	0		5	1005	F	normal	Ctrl			normal		Ctrl	normal-Ctrl
6	0	22.5	0.83	0	0	0		5	1005	F	normal	Ctrl			normal		Ctrl	normal-Ctrl
6	0	22.5	0.83	0	0	0		5	1005	F	normal	Ctrl			normal		Ctrl	normal-Ctrl
6	0	22.5	0.42	0	0	0		5	1005	F	normal	Ctrl			normal		Ctrl	normal-Ctrl
5	0	0	0.83	0	0	0		5	1005	F	normal	Ctrl			normal		Ctrl	normal-Ctrl
5	0	0	0.83	0	0	0		5	1005	F	normal	Ctrl			normal		Ctrl	normal-Ctrl
5	0	0	0.42	0	0	0		5	1005	F	normal	Ctrl			normal		Ctrl	normal-Ctrl
4	0	-22.5	0.83	0	0	0		5	1005	F	normal	Ctrl			normal		Ctrl	normal-Ctrl
4	0	-22.5	0.83	0	0	0		5	1005	F	normal	Ctrl			normal		Ctrl	normal-Ctrl
4	0	-22.5	0.42	0	0	0		5	1005	F	normal	Ctrl			normal		Ctrl	normal-Ctrl
3	0	-45	0.83	0	0	0		5	1005	F	normal	Ctrl			normal		Ctrl	normal-Ctrl
3	0	-45	0.83	0	0	0		5	1005	F	normal	Ctrl			normal		Ctrl	normal-Ctrl
3	0	-45	0.42	0	0	0		5	1005	F	normal	Ctrl			normal		Ctrl	normal-Ctrl
2	3.75	-63.75	4.58	9.19	0.17	9.19		5	1005	F	normal	Ctrl			normal		Ctrl	normal-Ctrl
2	0	-67.5	0.83	0	0	0		5	1005	F	normal	Ctrl			normal		Ctrl	normal-Ctrl
2	0	-67.5	0.42	0	0	0		5	1005	F	normal	Ctrl			normal		Ctrl	normal-Ctrl
1	3.75	-86.25	4.17	9.19	0.17	9.19		5	1005	G	normal	Ctrl	Ctrl		normal		Ctrl	normal-Ctrl
1	0	-90	1.25	0	0	0		5	1005	G	normal	Ctrl	Ctrl		normal		Ctrl	normal-Ctrl
1	0	-90	0.83	0	0	0		5	1005	G	normal	Ctrl	Ctrl		normal		Ctrl	normal-Ctrl
2	0	-67.5	0.42	0	0	0		5	1005	G	normal	Ctrl	Ctrl		normal		Ctrl	normal-Ctrl
2	0	-67.5	1.25	0	0	0		5	1005	G	normal	Ctrl	Ctrl		normal		Ctrl	normal-Ctrl
2	0	-67.5	0.83	0	0	0		5	1005	G	normal	Ctrl	Ctrl		normal		Ctrl	normal-Ctrl
3	0	-45	0.42	0	0	0		5	1005	G	normal	Ctrl	Ctrl		normal		Ctrl	normal-Ctrl
3	0	-45	1.25	0	0	0		5	1005	G	normal	Ctrl	Ctrl		normal		Ctrl	normal-Ctrl
3	0	-45	0.83	0	0	0		5	1005	G	normal	Ctrl	Ctrl		normal		Ctrl	normal-Ctrl
4	0	-22.5	0.42	0	0	0		5	1005	G	normal	Ctrl	Ctrl		normal		Ctrl	normal-Ctrl
4	0	-22.5	1.25	0	0	0		5	1005	G	normal	Ctrl	Ctrl		normal		Ctrl	normal-Ctrl
4	0	-22.5	0.83	0	0	0		5	1005	G	normal	Ctrl	Ctrl		normal		Ctrl	normal-Ctrl
5	0	0	0.42	0	0	0		5	1005	G	normal	Ctrl	Ctrl		normal		Ctrl	normal-Ctrl
5	0	0	1.25	0	0	0		5	1005	G	normal	Ctrl	Ctrl		normal		Ctrl	normal-Ctrl
5	0	0	0.83	0	0	0		5	1005	G	normal	Ctrl	Ctrl		normal		Ctrl	normal-Ctrl
6	0	22.5	0.42	0	0	0		5	1005	G	normal	Ctrl	Ctrl		normal		Ctrl	normal-Ctrl
6	0	22.5	1.25	0	0	0		5	1005	G	normal	Ctrl	Ctrl		normal		Ctrl	normal-Ctrl
6	0	22.5	0.83	0	0	0		5	1005	G	normal	Ctrl	Ctrl		normal		Ctrl	normal-Ctrl
7	0	45	0.42	0	0	0		5	1005	G	normal	Ctrl	Ctrl		normal		Ctrl	normal-Ctrl
7	0	45	1.25	0	0	0		5	1005	G	normal	Ctrl	Ctrl		normal		Ctrl	normal-Ctrl
7	0	45	0.83	0	0	0		5	1005	G	normal	Ctrl	Ctrl		normal		Ctrl	normal-Ctrl
8	0	67.5	0.42	0	0	0		5	1005	G	normal	Ctrl	Ctrl		normal		Ctrl	normal-Ctrl
8	3.75	63.75	2.5	9.19	0.17	9.19		5	1005	G	normal	Ctrl	Ctrl		normal		Ctrl	normal-Ctrl
8	3.75	63.75	2.92	9.19	0.17	9.19		5	1005	G	normal	Ctrl	Ctrl		normal		Ctrl	normal-Ctrl
9	7.5	82.5	7.08	11.62	0.33	12.99		5	1005	G	normal	Ctrl	Ctrl		normal		Ctrl	normal-Ctrl
9	7.5	82.5	6.25	11.62	0.33	12.99		5	1005	G	normal	Ctrl	Ctrl		normal		Ctrl	normal-Ctrl
9	3.75	86.25	2.92	9.19	0.17	9.19		5	1005	G	normal	Ctrl	Ctrl		normal		Ctrl	normal-Ctrl
1	0	-90	0	0	0	0		5	1005	H	normal	Ctrl	Ctrl		normal		Ctrl	normal-Ctrl
1	0	-90	0	0	0	0		5	1005	H	normal	Ctrl	Ctrl		normal		Ctrl	normal-Ctrl
1	0	-90	0	0	0	0		5	1005	H	normal	Ctrl	Ctrl		normal		Ctrl	normal-Ctrl
2	0	-67.5	0	0	0	0		5	1005	H	normal	Ctrl	Ctrl		normal		Ctrl	normal-Ctrl
2	0	-67.5	0	0	0	0		5	1005	H	normal	Ctrl	Ctrl		normal		Ctrl	normal-Ctrl
2	0	-67.5	0	0	0	0		5	1005	H	normal	Ctrl	Ctrl		normal		Ctrl	normal-Ctrl
3	0	-45	0	0	0	0		5	1005	H	normal	Ctrl	Ctrl		normal		Ctrl	normal-Ctrl
3	0	-45	0	0	0	0		5	1005	H	normal	Ctrl	Ctrl		normal		Ctrl	normal-Ctrl
3	0	-45	0	0	0	0		5	1005	H	normal	Ctrl	Ctrl		normal		Ctrl	normal-Ctrl
4	0	-22.5	0	0	0	0		5	1005	H	normal	Ctrl	Ctrl		normal		Ctrl	normal-Ctrl
4	0	-22.5	0	0	0	0		5	1005	H	normal	Ctrl	Ctrl		normal		Ctrl	normal-Ctrl
4	0	-22.5	0	0	0	0		5	1005	H	normal	Ctrl	Ctrl		normal		Ctrl	normal-Ctrl
5	0	0	0	0	0	0		5	1005	H	normal	Ctrl	Ctrl		normal		Ctrl	normal-Ctrl
5	0	0	0	0	0	0		5	1005	H	normal	Ctrl	Ctrl		normal		Ctrl	normal-Ctrl
5	0	0	0	0	0	0		5	1005	H	normal	Ctrl	Ctrl		normal		Ctrl	normal-Ctrl
6	0	22.5	0	0	0	0		5	1005	H	normal	Ctrl	Ctrl		normal		Ctrl	normal-Ctrl
6	0	22.5	0	0	0	0		5	1005	H	normal	Ctrl	Ctrl		normal		Ctrl	normal-Ctrl
6	0	22.5	0	0	0	0		5	1005	H	normal	Ctrl	Ctrl		normal		Ctrl	normal-Ctrl
7	0	45	0	0	0	0		5	1005	H	normal	Ctrl	Ctrl		normal		Ctrl	normal-Ctrl
7	0	45	0	0	0	0		5	1005	H	normal	Ctrl	Ctrl		normal		Ctrl	normal-Ctrl
7	0	45	0	0	0	0		5	1005	H	normal	Ctrl	Ctrl		normal		Ctrl	normal-Ctrl
8	0	67.5	0	0	0	0		5	1005	H	normal	Ctrl	Ctrl		normal		Ctrl	normal-Ctrl
8	0	67.5	0	0	0	0		5	1005	H	normal	Ctrl	Ctrl		normal		Ctrl	normal-Ctrl
8	0	67.5	0	0	0	0		5	1005	H	normal	Ctrl	Ctrl		normal		Ctrl	normal-Ctrl
9	0	90	0	0	0	0		5	1005	H	normal	Ctrl	Ctrl		normal		Ctrl	normal-Ctrl
9	0	90	0	0	0	0		5	1005	H	normal	Ctrl	Ctrl		normal		Ctrl	normal-Ctrl
9	0	90	0	0	0	0		5	1005	H	normal	Ctrl	Ctrl		normal		Ctrl	normal-Ctrl
1	0	-90	0	0	0	0		5	1005	I	normal	Ctrl	Ctrl		normal		Ctrl	normal-Ctrl
1	0	-90	0	0	0	0		5	1005	I	normal	Ctrl	Ctrl		normal		Ctrl	normal-Ctrl
1	0	-90	0	0	0	0		5	1005	I	normal	Ctrl	Ctrl		normal		Ctrl	normal-Ctrl
2	0	-67.5	0	0	0	0		5	1005	I	normal	Ctrl	Ctrl		normal		Ctrl	normal-Ctrl
2	0	-67.5	0	0	0	0		5	1005	I	normal	Ctrl	Ctrl		normal		Ctrl	normal-Ctrl
2	0	-67.5	0	0	0	0		5	1005	I	normal	Ctrl	Ctrl		normal		Ctrl	normal-Ctrl
3	0	-45	0	0	0	0		5	1005	I	normal	Ctrl	Ctrl		normal		Ctrl	normal-Ctrl
3	0	-45	0	0	0	0		5	1005	I	normal	Ctrl	Ctrl		normal		Ctrl	normal-Ctrl
3	0	-45	0	0	0	0		5	1005	I	normal	Ctrl	Ctrl		normal		Ctrl	normal-Ctrl
4	0	-22.5	0	0	0	0		5	1005	I	normal	Ctrl	Ctrl		normal		Ctrl	normal-Ctrl
4	0	-22.5	0	0	0	0		5	1005	I	normal	Ctrl	Ctrl		normal		Ctrl	normal-Ctrl
4	0	-22.5	0	0	0	0		5	1005	I	normal	Ctrl	Ctrl		normal		Ctrl	normal-Ctrl
5	0	0	0	0	0	0		5	1005	I	normal	Ctrl	Ctrl		normal		Ctrl	normal-Ctrl
5	0	0	0	0	0	0		5	1005	I	normal	Ctrl	Ctrl		normal		Ctrl	normal-Ctrl
5	0	0	0	0	0	0		5	1005	I	normal	Ctrl	Ctrl		normal		Ctrl	normal-Ctrl
6	0	22.5	0	0	0	0		5	1005	I	normal	Ctrl	Ctrl		normal		Ctrl	normal-Ctrl
6	0	22.5	0	0	0	0		5	1005	I	normal	Ctrl	Ctrl		normal		Ctrl	normal-Ctrl
6	0	22.5	0	0	0	0		5	1005	I	normal	Ctrl	Ctrl		normal		Ctrl	normal-Ctrl
7	0	45	0	0	0	0		5	1005	I	normal	Ctrl	Ctrl		normal		Ctrl	normal-Ctrl
7	0	45	0	0	0	0		5	1005	I	normal	Ctrl	Ctrl		normal		Ctrl	normal-Ctrl
7	0	45	0	0	0	0		5	1005	I	normal	Ctrl	Ctrl		normal		Ctrl	normal-Ctrl
8	0	67.5	0	0	0	0		5	1005	I	normal	Ctrl	Ctrl		normal		Ctrl	normal-Ctrl
8	0	67.5	0	0	0	0		5	1005	I	normal	Ctrl	Ctrl		normal		Ctrl	normal-Ctrl
8	0	67.5	0	0	0	0		5	1005	I	normal	Ctrl	Ctrl		normal		Ctrl	normal-Ctrl
9	0	90	0	0	0	0		5	1005	I	normal	Ctrl	Ctrl		normal		Ctrl	normal-Ctrl
9	0	90	0	0	0	0		5	1005	I	normal	Ctrl	Ctrl		normal		Ctrl	normal-Ctrl
9	0	90	0	0	0	0		5	1005	I	normal	Ctrl	Ctrl		normal		Ctrl	normal-Ctrl
1	0	-90	0.42	0	0	0		5	1005	J	normal	Ctrl	Ctrl		normal		Ctrl	normal-Ctrl
1	0	-90	0	0	0	0		5	1005	J	normal	Ctrl	Ctrl		normal		Ctrl	normal-Ctrl
1	0	-90	0	0	0	0		5	1005	J	normal	Ctrl	Ctrl		normal		Ctrl	normal-Ctrl
2	0	-67.5	0.42	0	0	0		5	1005	J	normal	Ctrl	Ctrl		normal		Ctrl	normal-Ctrl
2	0	-67.5	0	0	0	0		5	1005	J	normal	Ctrl	Ctrl		normal		Ctrl	normal-Ctrl
2	0	-67.5	0	0	0	0		5	1005	J	normal	Ctrl	Ctrl		normal		Ctrl	normal-Ctrl
3	0	-45	0.42	0	0	0		5	1005	J	normal	Ctrl	Ctrl		normal		Ctrl	normal-Ctrl
3	0	-45	0	0	0	0		5	1005	J	normal	Ctrl	Ctrl		normal		Ctrl	normal-Ctrl
3	0	-45	0	0	0	0		5	1005	J	normal	Ctrl	Ctrl		normal		Ctrl	normal-Ctrl
4	3.75	-26.25	3.33	9.19	0.17	9.19		5	1005	J	normal	Ctrl	Ctrl		normal		Ctrl	normal-Ctrl
4	0	-22.5	0	0	0	0		5	1005	J	normal	Ctrl	Ctrl		normal		Ctrl	normal-Ctrl
4	0	-22.5	0	0	0	0		5	1005	J	normal	Ctrl	Ctrl		normal		Ctrl	normal-Ctrl
5	0	0	0.42	0	0	0		5	1005	J	normal	Ctrl	Ctrl		normal		Ctrl	normal-Ctrl
5	0	0	0	0	0	0		5	1005	J	normal	Ctrl	Ctrl		normal		Ctrl	normal-Ctrl
5	0	0	0	0	0	0		5	1005	J	normal	Ctrl	Ctrl		normal		Ctrl	normal-Ctrl
6	0	22.5	0.42	0	0	0		5	1005	J	normal	Ctrl	Ctrl		normal		Ctrl	normal-Ctrl
6	0	22.5	0	0	0	0		5	1005	J	normal	Ctrl	Ctrl		normal		Ctrl	normal-Ctrl
6	0	22.5	0	0	0	0		5	1005	J	normal	Ctrl	Ctrl		normal		Ctrl	normal-Ctrl
7	0	45	0.42	0	0	0		5	1005	J	normal	Ctrl	Ctrl		normal		Ctrl	normal-Ctrl
7	0	45	0	0	0	0		5	1005	J	normal	Ctrl	Ctrl		normal		Ctrl	normal-Ctrl
7	0	45	0	0	0	0		5	1005	J	normal	Ctrl	Ctrl		normal		Ctrl	normal-Ctrl
8	0	67.5	0.42	0	0	0		5	1005	J	normal	Ctrl	Ctrl		normal		Ctrl	normal-Ctrl
8	0	67.5	0	0	0	0		5	1005	J	normal	Ctrl	Ctrl		normal		Ctrl	normal-Ctrl
8	0	67.5	0	0	0	0		5	1005	J	normal	Ctrl	Ctrl		normal		Ctrl	normal-Ctrl
9	0	90	0.42	0	0	0		5	1005	J	normal	Ctrl	Ctrl		normal		Ctrl	normal-Ctrl
9	0	90	0	0	0	0		5	1005	J	normal	Ctrl	Ctrl		normal		Ctrl	normal-Ctrl
9	0	90	0	0	0	0		5	1005	J	normal	Ctrl	Ctrl		normal		Ctrl	normal-Ctrl
9	0	90	0.42	0	0	0		5	1005	K	normal	Ctrl			normal		Ctrl	normal-Ctrl
9	0	90	0	0	0	0		5	1005	K	normal	Ctrl			normal		Ctrl	normal-Ctrl
9	3.75	86.25	3.75	9.19	0.17	9.19		5	1005	K	normal	Ctrl			normal		Ctrl	normal-Ctrl
8	0	67.5	0.42	0	0	0		5	1005	K	normal	Ctrl			normal		Ctrl	normal-Ctrl
8	0	67.5	0	0	0	0		5	1005	K	normal	Ctrl			normal		Ctrl	normal-Ctrl
8	0	67.5	0	0	0	0		5	1005	K	normal	Ctrl			normal		Ctrl	normal-Ctrl
7	0	45	0.42	0	0	0		5	1005	K	normal	Ctrl			normal		Ctrl	normal-Ctrl
7	0	45	0	0	0	0		5	1005	K	normal	Ctrl			normal		Ctrl	normal-Ctrl
7	0	45	0	0	0	0		5	1005	K	normal	Ctrl			normal		Ctrl	normal-Ctrl
6	0	22.5	0.42	0	0	0		5	1005	K	normal	Ctrl			normal		Ctrl	normal-Ctrl
6	0	22.5	0	0	0	0		5	1005	K	normal	Ctrl			normal		Ctrl	normal-Ctrl
6	0	22.5	0	0	0	0		5	1005	K	normal	Ctrl			normal		Ctrl	normal-Ctrl
5	0	0	0.42	0	0	0		5	1005	K	normal	Ctrl			normal		Ctrl	normal-Ctrl
5	0	0	0	0	0	0		5	1005	K	normal	Ctrl			normal		Ctrl	normal-Ctrl
5	0	0	0	0	0	0		5	1005	K	normal	Ctrl			normal		Ctrl	normal-Ctrl
4	0	-22.5	0.42	0	0	0		5	1005	K	normal	Ctrl			normal		Ctrl	normal-Ctrl
4	0	-22.5	0	0	0	0		5	1005	K	normal	Ctrl			normal		Ctrl	normal-Ctrl
4	0	-22.5	0	0	0	0		5	1005	K	normal	Ctrl			normal		Ctrl	normal-Ctrl
3	0	-45	0.42	0	0	0		5	1005	K	normal	Ctrl			normal		Ctrl	normal-Ctrl
3	0	-45	0	0	0	0		5	1005	K	normal	Ctrl			normal		Ctrl	normal-Ctrl
3	0	-45	0	0	0	0		5	1005	K	normal	Ctrl			normal		Ctrl	normal-Ctrl
2	0	-67.5	0.42	0	0	0		5	1005	K	normal	Ctrl			normal		Ctrl	normal-Ctrl
2	0	-67.5	0	0	0	0		5	1005	K	normal	Ctrl			normal		Ctrl	normal-Ctrl
2	0	-67.5	0	0	0	0		5	1005	K	normal	Ctrl			normal		Ctrl	normal-Ctrl
1	3.75	-86.25	3.33	9.19	0.17	9.19		5	1005	K	normal	Ctrl			normal		Ctrl	normal-Ctrl
1	0	-90	0	0	0	0		5	1005	K	normal	Ctrl			normal		Ctrl	normal-Ctrl
1	3.75	-86.25	3.75	9.19	0.17	9.19		5	1005	K	normal	Ctrl			normal		Ctrl	normal-Ctrl
1	0	-90	1.67	0	0	0		6	1006	A	normal	Ctrl	Ctrl		normal		Ctrl	normal-Ctrl
1	0	-90	1.25	0	0	0		6	1006	A	normal	Ctrl	Ctrl		normal		Ctrl	normal-Ctrl
1	3.75	-86.25	4.58	9.19	0.17	9.19		6	1006	A	normal	Ctrl	Ctrl		normal		Ctrl	normal-Ctrl
2	0	-67.5	1.67	0	0	0		6	1006	A	normal	Ctrl	Ctrl		normal		Ctrl	normal-Ctrl
2	0	-67.5	1.25	0	0	0		6	1006	A	normal	Ctrl	Ctrl		normal		Ctrl	normal-Ctrl
2	0	-67.5	0.83	0	0	0		6	1006	A	normal	Ctrl	Ctrl		normal		Ctrl	normal-Ctrl
3	0	-45	1.67	0	0	0		6	1006	A	normal	Ctrl	Ctrl		normal		Ctrl	normal-Ctrl
3	0	-45	1.25	0	0	0		6	1006	A	normal	Ctrl	Ctrl		normal		Ctrl	normal-Ctrl
3	0	-45	0.83	0	0	0		6	1006	A	normal	Ctrl	Ctrl		normal		Ctrl	normal-Ctrl
4	0	-22.5	1.67	0	0	0		6	1006	A	normal	Ctrl	Ctrl		normal		Ctrl	normal-Ctrl
4	0	-22.5	1.25	0	0	0		6	1006	A	normal	Ctrl	Ctrl		normal		Ctrl	normal-Ctrl
4	0	-22.5	0.83	0	0	0		6	1006	A	normal	Ctrl	Ctrl		normal		Ctrl	normal-Ctrl
5	0	0	1.67	0	0	0		6	1006	A	normal	Ctrl	Ctrl		normal		Ctrl	normal-Ctrl
5	0	0	1.25	0	0	0		6	1006	A	normal	Ctrl	Ctrl		normal		Ctrl	normal-Ctrl
5	0	0	0.83	0	0	0		6	1006	A	normal	Ctrl	Ctrl		normal		Ctrl	normal-Ctrl
6	0	22.5	1.67	0	0	0		6	1006	A	normal	Ctrl	Ctrl		normal		Ctrl	normal-Ctrl
6	0	22.5	1.25	0	0	0		6	1006	A	normal	Ctrl	Ctrl		normal		Ctrl	normal-Ctrl
6	0	22.5	0.83	0	0	0		6	1006	A	normal	Ctrl	Ctrl		normal		Ctrl	normal-Ctrl
7	0	45	1.67	0	0	0		6	1006	A	normal	Ctrl	Ctrl		normal		Ctrl	normal-Ctrl
7	0	45	1.25	0	0	0		6	1006	A	normal	Ctrl	Ctrl		normal		Ctrl	normal-Ctrl
7	0	45	0.83	0	0	0		6	1006	A	normal	Ctrl	Ctrl		normal		Ctrl	normal-Ctrl
8	0	67.5	1.67	0	0	0		6	1006	A	normal	Ctrl	Ctrl		normal		Ctrl	normal-Ctrl
8	7.5	60	6.25	11.62	0.33	12.99		6	1006	A	normal	Ctrl	Ctrl		normal		Ctrl	normal-Ctrl
8	0	67.5	0.83	0	0	0		6	1006	A	normal	Ctrl	Ctrl		normal		Ctrl	normal-Ctrl
9	15	75	13.33	11.62	0.67	18.37		6	1006	A	normal	Ctrl	Ctrl		normal		Ctrl	normal-Ctrl
9	3.75	86.25	2.5	9.19	0.17	9.19		6	1006	A	normal	Ctrl	Ctrl		normal		Ctrl	normal-Ctrl
9	11.25	78.75	10.42	12.32	0.5	15.91		6	1006	A	normal	Ctrl	Ctrl		normal		Ctrl	normal-Ctrl
1	3.75	-86.25	3.75	9.19	0.17	9.19		6	1006	B	normal	Ctrl	Ctrl		normal		Ctrl	normal-Ctrl
1	0	-90	0.83	0	0	0		6	1006	B	normal	Ctrl	Ctrl		normal		Ctrl	normal-Ctrl
1	0	-90	2.5	0	0	0		6	1006	B	normal	Ctrl	Ctrl		normal		Ctrl	normal-Ctrl
2	0	-67.5	0	0	0	0		6	1006	B	normal	Ctrl	Ctrl		normal		Ctrl	normal-Ctrl
2	3.75	-71.25	2.92	9.19	0.17	9.19		6	1006	B	normal	Ctrl	Ctrl		normal		Ctrl	normal-Ctrl
2	11.25	-78.75	8.75	12.32	0.5	15.91		6	1006	B	normal	Ctrl	Ctrl		normal		Ctrl	normal-Ctrl
3	0	-45	0	0	0	0		6	1006	B	normal	Ctrl	Ctrl		normal		Ctrl	normal-Ctrl
3	0	-45	0.83	0	0	0		6	1006	B	normal	Ctrl	Ctrl		normal		Ctrl	normal-Ctrl
3	7.5	-52.5	5	11.62	0.33	12.99		6	1006	B	normal	Ctrl	Ctrl		normal		Ctrl	normal-Ctrl
4	0	-22.5	0	0	0	0		6	1006	B	normal	Ctrl	Ctrl		normal		Ctrl	normal-Ctrl
4	0	-22.5	0.83	0	0	0		6	1006	B	normal	Ctrl	Ctrl		normal		Ctrl	normal-Ctrl
4	0	-22.5	2.5	0	0	0		6	1006	B	normal	Ctrl	Ctrl		normal		Ctrl	normal-Ctrl
5	0	0	0	0	0	0		6	1006	B	normal	Ctrl	Ctrl		normal		Ctrl	normal-Ctrl
5	0	0	0.83	0	0	0		6	1006	B	normal	Ctrl	Ctrl		normal		Ctrl	normal-Ctrl
5	0	0	2.5	0	0	0		6	1006	B	normal	Ctrl	Ctrl		normal		Ctrl	normal-Ctrl
6	0	22.5	0	0	0	0		6	1006	B	normal	Ctrl	Ctrl		normal		Ctrl	normal-Ctrl
6	0	22.5	0.83	0	0	0		6	1006	B	normal	Ctrl	Ctrl		normal		Ctrl	normal-Ctrl
6	0	22.5	2.5	0	0	0		6	1006	B	normal	Ctrl	Ctrl		normal		Ctrl	normal-Ctrl
7	0	45	0	0	0	0		6	1006	B	normal	Ctrl	Ctrl		normal		Ctrl	normal-Ctrl
7	0	45	0.83	0	0	0		6	1006	B	normal	Ctrl	Ctrl		normal		Ctrl	normal-Ctrl
7	0	45	2.5	0	0	0		6	1006	B	normal	Ctrl	Ctrl		normal		Ctrl	normal-Ctrl
8	0	67.5	0	0	0	0		6	1006	B	normal	Ctrl	Ctrl		normal		Ctrl	normal-Ctrl
8	0	67.5	0.83	0	0	0		6	1006	B	normal	Ctrl	Ctrl		normal		Ctrl	normal-Ctrl
8	0	67.5	2.5	0	0	0		6	1006	B	normal	Ctrl	Ctrl		normal		Ctrl	normal-Ctrl
9	3.75	86.25	3.75	9.19	0.17	9.19		6	1006	B	normal	Ctrl	Ctrl		normal		Ctrl	normal-Ctrl
9	3.75	86.25	2.92	9.19	0.17	9.19		6	1006	B	normal	Ctrl	Ctrl		normal		Ctrl	normal-Ctrl
9	3.75	86.25	1.25	9.19	0.17	9.19		6	1006	B	normal	Ctrl	Ctrl		normal		Ctrl	normal-Ctrl
1	0	-90	0	0	0	0		6	1006	C	normal	Ctrl	Ctrl		normal		Ctrl	normal-Ctrl
1	0	-90	0	0	0	0		6	1006	C	normal	Ctrl	Ctrl		normal		Ctrl	normal-Ctrl
1	0	-90	0	0	0	0		6	1006	C	normal	Ctrl	Ctrl		normal		Ctrl	normal-Ctrl
2	0	-67.5	0	0	0	0		6	1006	C	normal	Ctrl	Ctrl		normal		Ctrl	normal-Ctrl
2	0	-67.5	0	0	0	0		6	1006	C	normal	Ctrl	Ctrl		normal		Ctrl	normal-Ctrl
2	0	-67.5	0	0	0	0		6	1006	C	normal	Ctrl	Ctrl		normal		Ctrl	normal-Ctrl
3	0	-45	0	0	0	0		6	1006	C	normal	Ctrl	Ctrl		normal		Ctrl	normal-Ctrl
3	0	-45	0	0	0	0		6	1006	C	normal	Ctrl	Ctrl		normal		Ctrl	normal-Ctrl
3	0	-45	0	0	0	0		6	1006	C	normal	Ctrl	Ctrl		normal		Ctrl	normal-Ctrl
4	0	-22.5	0	0	0	0		6	1006	C	normal	Ctrl	Ctrl		normal		Ctrl	normal-Ctrl
4	0	-22.5	0	0	0	0		6	1006	C	normal	Ctrl	Ctrl		normal		Ctrl	normal-Ctrl
4	0	-22.5	0	0	0	0		6	1006	C	normal	Ctrl	Ctrl		normal		Ctrl	normal-Ctrl
5	0	0	0	0	0	0		6	1006	C	normal	Ctrl	Ctrl		normal		Ctrl	normal-Ctrl
5	0	0	0	0	0	0		6	1006	C	normal	Ctrl	Ctrl		normal		Ctrl	normal-Ctrl
5	0	0	0	0	0	0		6	1006	C	normal	Ctrl	Ctrl		normal		Ctrl	normal-Ctrl
6	0	22.5	0	0	0	0		6	1006	C	normal	Ctrl	Ctrl		normal		Ctrl	normal-Ctrl
6	0	22.5	0	0	0	0		6	1006	C	normal	Ctrl	Ctrl		normal		Ctrl	normal-Ctrl
6	0	22.5	0	0	0	0		6	1006	C	normal	Ctrl	Ctrl		normal		Ctrl	normal-Ctrl
7	0	45	0	0	0	0		6	1006	C	normal	Ctrl	Ctrl		normal		Ctrl	normal-Ctrl
7	0	45	0	0	0	0		6	1006	C	normal	Ctrl	Ctrl		normal		Ctrl	normal-Ctrl
7	0	45	0	0	0	0		6	1006	C	normal	Ctrl	Ctrl		normal		Ctrl	normal-Ctrl
8	0	67.5	0	0	0	0		6	1006	C	normal	Ctrl	Ctrl		normal		Ctrl	normal-Ctrl
8	0	67.5	0	0	0	0		6	1006	C	normal	Ctrl	Ctrl		normal		Ctrl	normal-Ctrl
8	0	67.5	0	0	0	0		6	1006	C	normal	Ctrl	Ctrl		normal		Ctrl	normal-Ctrl
9	0	90	0	0	0	0		6	1006	C	normal	Ctrl	Ctrl		normal		Ctrl	normal-Ctrl
9	0	90	0	0	0	0		6	1006	C	normal	Ctrl	Ctrl		normal		Ctrl	normal-Ctrl
9	0	90	0	0	0	0		6	1006	C	normal	Ctrl	Ctrl		normal		Ctrl	normal-Ctrl
1	11.25	-78.75	7.92	12.32	0.5	15.91		6	1006	D	normal	Ctrl	Ctrl		normal		Ctrl	normal-Ctrl
1	11.25	-78.75	8.75	12.32	0.5	15.91		6	1006	D	normal	Ctrl	Ctrl		normal		Ctrl	normal-Ctrl
1	7.5	-82.5	7.92	11.62	0.33	12.99		6	1006	D	normal	Ctrl	Ctrl		normal		Ctrl	normal-Ctrl
2	11.25	-56.25	7.92	12.32	0.5	15.91		6	1006	D	normal	Ctrl	Ctrl		normal		Ctrl	normal-Ctrl
2	7.5	-60	5	11.62	0.33	12.99		6	1006	D	normal	Ctrl	Ctrl		normal		Ctrl	normal-Ctrl
2	3.75	-63.75	4.17	9.19	0.17	9.19		6	1006	D	normal	Ctrl	Ctrl		normal		Ctrl	normal-Ctrl
3	11.25	-33.75	7.92	12.32	0.5	15.91		6	1006	D	normal	Ctrl	Ctrl		normal		Ctrl	normal-Ctrl
3	0	-45	2.5	0	0	0		6	1006	D	normal	Ctrl	Ctrl		normal		Ctrl	normal-Ctrl
3	0	-45	0.42	0	0	0		6	1006	D	normal	Ctrl	Ctrl		normal		Ctrl	normal-Ctrl
4	0	-22.5	3.33	0	0	0		6	1006	D	normal	Ctrl	Ctrl		normal		Ctrl	normal-Ctrl
4	0	-22.5	2.5	0	0	0		6	1006	D	normal	Ctrl	Ctrl		normal		Ctrl	normal-Ctrl
4	0	-22.5	0.42	0	0	0		6	1006	D	normal	Ctrl	Ctrl		normal		Ctrl	normal-Ctrl
5	0	0	3.33	0	0	0		6	1006	D	normal	Ctrl	Ctrl		normal		Ctrl	normal-Ctrl
5	0	0	2.5	0	0	0		6	1006	D	normal	Ctrl	Ctrl		normal		Ctrl	normal-Ctrl
5	0	0	0.42	0	0	0		6	1006	D	normal	Ctrl	Ctrl		normal		Ctrl	normal-Ctrl
6	0	22.5	3.33	0	0	0		6	1006	D	normal	Ctrl	Ctrl		normal		Ctrl	normal-Ctrl
6	3.75	26.25	1.25	9.19	0.17	9.19		6	1006	D	normal	Ctrl	Ctrl		normal		Ctrl	normal-Ctrl
6	3.75	26.25	4.17	9.19	0.17	9.19		6	1006	D	normal	Ctrl	Ctrl		normal		Ctrl	normal-Ctrl
7	0	45	3.33	0	0	0		6	1006	D	normal	Ctrl	Ctrl		normal		Ctrl	normal-Ctrl
7	0	45	2.5	0	0	0		6	1006	D	normal	Ctrl	Ctrl		normal		Ctrl	normal-Ctrl
7	0	45	0.42	0	0	0		6	1006	D	normal	Ctrl	Ctrl		normal		Ctrl	normal-Ctrl
8	3.75	63.75	7.08	9.19	0.17	9.19		6	1006	D	normal	Ctrl	Ctrl		normal		Ctrl	normal-Ctrl
8	0	67.5	2.5	0	0	0		6	1006	D	normal	Ctrl	Ctrl		normal		Ctrl	normal-Ctrl
8	3.75	63.75	3.33	16.94	0.17	15.91		6	1006	D	normal	Ctrl	Ctrl		normal		Ctrl	normal-Ctrl
9	0	90	3.33	0	0	0		6	1006	D	normal	Ctrl	Ctrl		normal		Ctrl	normal-Ctrl
9	0	90	2.5	0	0	0		6	1006	D	normal	Ctrl	Ctrl		normal		Ctrl	normal-Ctrl
9	15	75	14.58	11.62	0.67	18.37		6	1006	D	normal	Ctrl	Ctrl		normal		Ctrl	normal-Ctrl
1	0	-90	0.42	0	0	0		6	1006	E	normal	Ctrl	Ctrl		normal		Ctrl	normal-Ctrl
1	0	-90	0	0	0	0		6	1006	E	normal	Ctrl	Ctrl		normal		Ctrl	normal-Ctrl
1	0	-90	0	0	0	0		6	1006	E	normal	Ctrl	Ctrl		normal		Ctrl	normal-Ctrl
2	0	-67.5	0.42	0	0	0		6	1006	E	normal	Ctrl	Ctrl		normal		Ctrl	normal-Ctrl
2	0	-67.5	0	0	0	0		6	1006	E	normal	Ctrl	Ctrl		normal		Ctrl	normal-Ctrl
2	0	-67.5	0	0	0	0		6	1006	E	normal	Ctrl	Ctrl		normal		Ctrl	normal-Ctrl
3	0	-45	0.42	0	0	0		6	1006	E	normal	Ctrl	Ctrl		normal		Ctrl	normal-Ctrl
3	0	-45	0	0	0	0		6	1006	E	normal	Ctrl	Ctrl		normal		Ctrl	normal-Ctrl
3	0	-45	0	0	0	0		6	1006	E	normal	Ctrl	Ctrl		normal		Ctrl	normal-Ctrl
4	0	-22.5	0.42	0	0	0		6	1006	E	normal	Ctrl	Ctrl		normal		Ctrl	normal-Ctrl
4	0	-22.5	0	0	0	0		6	1006	E	normal	Ctrl	Ctrl		normal		Ctrl	normal-Ctrl
4	0	-22.5	0	0	0	0		6	1006	E	normal	Ctrl	Ctrl		normal		Ctrl	normal-Ctrl
5	0	0	0.42	0	0	0		6	1006	E	normal	Ctrl	Ctrl		normal		Ctrl	normal-Ctrl
5	0	0	0	0	0	0		6	1006	E	normal	Ctrl	Ctrl		normal		Ctrl	normal-Ctrl
5	0	0	0	0	0	0		6	1006	E	normal	Ctrl	Ctrl		normal		Ctrl	normal-Ctrl
6	0	22.5	0.42	0	0	0		6	1006	E	normal	Ctrl	Ctrl		normal		Ctrl	normal-Ctrl
6	0	22.5	0	0	0	0		6	1006	E	normal	Ctrl	Ctrl		normal		Ctrl	normal-Ctrl
6	0	22.5	0	0	0	0		6	1006	E	normal	Ctrl	Ctrl		normal		Ctrl	normal-Ctrl
7	0	45	0.42	0	0	0		6	1006	E	normal	Ctrl	Ctrl		normal		Ctrl	normal-Ctrl
7	0	45	0	0	0	0		6	1006	E	normal	Ctrl	Ctrl		normal		Ctrl	normal-Ctrl
7	0	45	0	0	0	0		6	1006	E	normal	Ctrl	Ctrl		normal		Ctrl	normal-Ctrl
8	0	67.5	0.42	0	0	0		6	1006	E	normal	Ctrl	Ctrl		normal		Ctrl	normal-Ctrl
8	0	67.5	0	0	0	0		6	1006	E	normal	Ctrl	Ctrl		normal		Ctrl	normal-Ctrl
8	0	67.5	0	0	0	0		6	1006	E	normal	Ctrl	Ctrl		normal		Ctrl	normal-Ctrl
9	3.75	86.25	3.33	9.19	0.17	9.19		6	1006	E	normal	Ctrl	Ctrl		normal		Ctrl	normal-Ctrl
9	0	90	0	0	0	0		6	1006	E	normal	Ctrl	Ctrl		normal		Ctrl	normal-Ctrl
9	0	90	0	0	0	0		6	1006	E	normal	Ctrl	Ctrl		normal		Ctrl	normal-Ctrl
1	0	-90	0.42	0	0	0		6	1006	F	normal	Ctrl			normal		Ctrl	normal-Ctrl
1	0	-90	0.42	0	0	0		6	1006	F	normal	Ctrl			normal		Ctrl	normal-Ctrl
1	0	-90	0.83	0	0	0		6	1006	F	normal	Ctrl			normal		Ctrl	normal-Ctrl
9	3.75	86.25	3.33	9.19	0.17	9.19		6	1006	F	normal	Ctrl			normal		Ctrl	normal-Ctrl
9	3.75	86.25	3.33	9.19	0.17	9.19		6	1006	F	normal	Ctrl			normal		Ctrl	normal-Ctrl
9	7.5	82.5	6.67	11.62	0.33	12.99		6	1006	F	normal	Ctrl			normal		Ctrl	normal-Ctrl
8	0	67.5	0.42	0	0	0		6	1006	F	normal	Ctrl			normal		Ctrl	normal-Ctrl
8	0	67.5	0.42	0	0	0		6	1006	F	normal	Ctrl			normal		Ctrl	normal-Ctrl
8	0	67.5	0.83	0	0	0		6	1006	F	normal	Ctrl			normal		Ctrl	normal-Ctrl
7	0	45	0.42	0	0	0		6	1006	F	normal	Ctrl			normal		Ctrl	normal-Ctrl
7	0	45	0.42	0	0	0		6	1006	F	normal	Ctrl			normal		Ctrl	normal-Ctrl
7	0	45	0.83	0	0	0		6	1006	F	normal	Ctrl			normal		Ctrl	normal-Ctrl
6	0	22.5	0.42	0	0	0		6	1006	F	normal	Ctrl			normal		Ctrl	normal-Ctrl
6	0	22.5	0.42	0	0	0		6	1006	F	normal	Ctrl			normal		Ctrl	normal-Ctrl
6	0	22.5	0.83	0	0	0		6	1006	F	normal	Ctrl			normal		Ctrl	normal-Ctrl
5	0	0	0.42	0	0	0		6	1006	F	normal	Ctrl			normal		Ctrl	normal-Ctrl
5	0	0	0.42	0	0	0		6	1006	F	normal	Ctrl			normal		Ctrl	normal-Ctrl
5	0	0	0.83	0	0	0		6	1006	F	normal	Ctrl			normal		Ctrl	normal-Ctrl
4	0	-22.5	0.42	0	0	0		6	1006	F	normal	Ctrl			normal		Ctrl	normal-Ctrl
4	0	-22.5	0.42	0	0	0		6	1006	F	normal	Ctrl			normal		Ctrl	normal-Ctrl
4	0	-22.5	0.83	0	0	0		6	1006	F	normal	Ctrl			normal		Ctrl	normal-Ctrl
3	0	-45	0.42	0	0	0		6	1006	F	normal	Ctrl			normal		Ctrl	normal-Ctrl
3	0	-45	0.42	0	0	0		6	1006	F	normal	Ctrl			normal		Ctrl	normal-Ctrl
3	0	-45	0.83	0	0	0		6	1006	F	normal	Ctrl			normal		Ctrl	normal-Ctrl
2	0	-67.5	0.42	0	0	0		6	1006	F	normal	Ctrl			normal		Ctrl	normal-Ctrl
2	0	-67.5	0.42	0	0	0		6	1006	F	normal	Ctrl			normal		Ctrl	normal-Ctrl
2	0	-67.5	0.83	0	0	0		6	1006	F	normal	Ctrl			normal		Ctrl	normal-Ctrl
1	0	-90	0	0	0	0		6	1006	G	normal	Ctrl	Ctrl		normal		Ctrl	normal-Ctrl
1	0	-90	0	0	0	0		6	1006	G	normal	Ctrl	Ctrl		normal		Ctrl	normal-Ctrl
1	0	-90	0	0	0	0		6	1006	G	normal	Ctrl	Ctrl		normal		Ctrl	normal-Ctrl
2	0	-67.5	0	0	0	0		6	1006	G	normal	Ctrl	Ctrl		normal		Ctrl	normal-Ctrl
2	0	-67.5	0	0	0	0		6	1006	G	normal	Ctrl	Ctrl		normal		Ctrl	normal-Ctrl
2	0	-67.5	0	0	0	0		6	1006	G	normal	Ctrl	Ctrl		normal		Ctrl	normal-Ctrl
3	0	-45	0	0	0	0		6	1006	G	normal	Ctrl	Ctrl		normal		Ctrl	normal-Ctrl
3	0	-45	0	0	0	0		6	1006	G	normal	Ctrl	Ctrl		normal		Ctrl	normal-Ctrl
3	0	-45	0	0	0	0		6	1006	G	normal	Ctrl	Ctrl		normal		Ctrl	normal-Ctrl
4	0	-22.5	0	0	0	0		6	1006	G	normal	Ctrl	Ctrl		normal		Ctrl	normal-Ctrl
4	0	-22.5	0	0	0	0		6	1006	G	normal	Ctrl	Ctrl		normal		Ctrl	normal-Ctrl
4	0	-22.5	0	0	0	0		6	1006	G	normal	Ctrl	Ctrl		normal		Ctrl	normal-Ctrl
5	0	0	0	0	0	0		6	1006	G	normal	Ctrl	Ctrl		normal		Ctrl	normal-Ctrl
5	0	0	0	0	0	0		6	1006	G	normal	Ctrl	Ctrl		normal		Ctrl	normal-Ctrl
5	0	0	0	0	0	0		6	1006	G	normal	Ctrl	Ctrl		normal		Ctrl	normal-Ctrl
6	0	22.5	0	0	0	0		6	1006	G	normal	Ctrl	Ctrl		normal		Ctrl	normal-Ctrl
6	0	22.5	0	0	0	0		6	1006	G	normal	Ctrl	Ctrl		normal		Ctrl	normal-Ctrl
6	0	22.5	0	0	0	0		6	1006	G	normal	Ctrl	Ctrl		normal		Ctrl	normal-Ctrl
7	0	45	0	0	0	0		6	1006	G	normal	Ctrl	Ctrl		normal		Ctrl	normal-Ctrl
7	0	45	0	0	0	0		6	1006	G	normal	Ctrl	Ctrl		normal		Ctrl	normal-Ctrl
7	0	45	0	0	0	0		6	1006	G	normal	Ctrl	Ctrl		normal		Ctrl	normal-Ctrl
8	0	67.5	0	0	0	0		6	1006	G	normal	Ctrl	Ctrl		normal		Ctrl	normal-Ctrl
8	0	67.5	0	0	0	0		6	1006	G	normal	Ctrl	Ctrl		normal		Ctrl	normal-Ctrl
8	0	67.5	0	0	0	0		6	1006	G	normal	Ctrl	Ctrl		normal		Ctrl	normal-Ctrl
9	0	90	0	0	0	0		6	1006	G	normal	Ctrl	Ctrl		normal		Ctrl	normal-Ctrl
9	0	90	0	0	0	0		6	1006	G	normal	Ctrl	Ctrl		normal		Ctrl	normal-Ctrl
9	0	90	0	0	0	0		6	1006	G	normal	Ctrl	Ctrl		normal		Ctrl	normal-Ctrl
1	18.75	-71.25	17.08	9.19	0.83	20.54		6	1006	H	normal	Ctrl	Ctrl		normal		Ctrl	normal-Ctrl
1	3.75	-86.25	3.33	9.19	0.17	9.19		6	1006	H	normal	Ctrl	Ctrl		normal		Ctrl	normal-Ctrl
1	0	-90	0	0	0	0		6	1006	H	normal	Ctrl	Ctrl		normal		Ctrl	normal-Ctrl
2	0	-67.5	1.67	0	0	0		6	1006	H	normal	Ctrl	Ctrl		normal		Ctrl	normal-Ctrl
2	0	-67.5	0.42	0	0	0		6	1006	H	normal	Ctrl	Ctrl		normal		Ctrl	normal-Ctrl
2	0	-67.5	0	0	0	0		6	1006	H	normal	Ctrl	Ctrl		normal		Ctrl	normal-Ctrl
3	0	-45	1.67	0	0	0		6	1006	H	normal	Ctrl	Ctrl		normal		Ctrl	normal-Ctrl
3	0	-45	0.42	0	0	0		6	1006	H	normal	Ctrl	Ctrl		normal		Ctrl	normal-Ctrl
3	0	-45	0	0	0	0		6	1006	H	normal	Ctrl	Ctrl		normal		Ctrl	normal-Ctrl
4	0	-22.5	1.67	0	0	0		6	1006	H	normal	Ctrl	Ctrl		normal		Ctrl	normal-Ctrl
4	0	-22.5	0.42	0	0	0		6	1006	H	normal	Ctrl	Ctrl		normal		Ctrl	normal-Ctrl
4	0	-22.5	0	0	0	0		6	1006	H	normal	Ctrl	Ctrl		normal		Ctrl	normal-Ctrl
5	0	0	1.67	0	0	0		6	1006	H	normal	Ctrl	Ctrl		normal		Ctrl	normal-Ctrl
5	0	0	0.42	0	0	0		6	1006	H	normal	Ctrl	Ctrl		normal		Ctrl	normal-Ctrl
5	0	0	0	0	0	0		6	1006	H	normal	Ctrl	Ctrl		normal		Ctrl	normal-Ctrl
6	0	22.5	1.67	0	0	0		6	1006	H	normal	Ctrl	Ctrl		normal		Ctrl	normal-Ctrl
6	0	22.5	0.42	0	0	0		6	1006	H	normal	Ctrl	Ctrl		normal		Ctrl	normal-Ctrl
6	0	22.5	0	0	0	0		6	1006	H	normal	Ctrl	Ctrl		normal		Ctrl	normal-Ctrl
7	0	45	1.67	0	0	0		6	1006	H	normal	Ctrl	Ctrl		normal		Ctrl	normal-Ctrl
7	0	45	0.42	0	0	0		6	1006	H	normal	Ctrl	Ctrl		normal		Ctrl	normal-Ctrl
7	0	45	0	0	0	0		6	1006	H	normal	Ctrl	Ctrl		normal		Ctrl	normal-Ctrl
8	0	67.5	1.67	0	0	0		6	1006	H	normal	Ctrl	Ctrl		normal		Ctrl	normal-Ctrl
8	0	67.5	0.42	0	0	0		6	1006	H	normal	Ctrl	Ctrl		normal		Ctrl	normal-Ctrl
8	0	67.5	0	0	0	0		6	1006	H	normal	Ctrl	Ctrl		normal		Ctrl	normal-Ctrl
9	3.75	86.25	5.42	9.19	0.17	9.19		6	1006	H	normal	Ctrl	Ctrl		normal		Ctrl	normal-Ctrl
9	0	90	0.42	0	0	0		6	1006	H	normal	Ctrl	Ctrl		normal		Ctrl	normal-Ctrl
9	0	90	0	0	0	0		6	1006	H	normal	Ctrl	Ctrl		normal		Ctrl	normal-Ctrl
1	11.25	-78.75	9.58	12.32	0.5	15.91		6	1006	I	normal	Ctrl	Ctrl		normal		Ctrl	normal-Ctrl
1	15	-75	13.75	11.62	0.67	18.37		6	1006	I	normal	Ctrl	Ctrl		normal		Ctrl	normal-Ctrl
1	18.75	-71.25	16.67	9.19	0.83	20.54		6	1006	I	normal	Ctrl	Ctrl		normal		Ctrl	normal-Ctrl
2	15	-52.5	13.33	11.62	0.67	18.37		6	1006	I	normal	Ctrl	Ctrl		normal		Ctrl	normal-Ctrl
2	15	-52.5	13.75	11.62	0.67	18.37		6	1006	I	normal	Ctrl	Ctrl		normal		Ctrl	normal-Ctrl
2	22.5	-45	20.42	0	1	22.5		6	1006	I	normal	Ctrl	Ctrl		normal		Ctrl	normal-Ctrl
3	0	-45	1.67	0	0	0		6	1006	I	normal	Ctrl	Ctrl		normal		Ctrl	normal-Ctrl
3	3.75	-41.25	2.5	9.19	0.17	9.19		6	1006	I	normal	Ctrl	Ctrl		normal		Ctrl	normal-Ctrl
3	11.25	-33.75	9.17	12.32	0.5	15.91		6	1006	I	normal	Ctrl	Ctrl		normal		Ctrl	normal-Ctrl
4	0	-22.5	1.67	0	0	0		6	1006	I	normal	Ctrl	Ctrl		normal		Ctrl	normal-Ctrl
4	0	-22.5	1.25	0	0	0		6	1006	I	normal	Ctrl	Ctrl		normal		Ctrl	normal-Ctrl
4	0	-22.5	2.08	0	0	0		6	1006	I	normal	Ctrl	Ctrl		normal		Ctrl	normal-Ctrl
5	0	0	1.67	0	0	0		6	1006	I	normal	Ctrl	Ctrl		normal		Ctrl	normal-Ctrl
5	0	0	1.25	0	0	0		6	1006	I	normal	Ctrl	Ctrl		normal		Ctrl	normal-Ctrl
5	0	0	2.08	0	0	0		6	1006	I	normal	Ctrl	Ctrl		normal		Ctrl	normal-Ctrl
6	0	22.5	1.67	0	0	0		6	1006	I	normal	Ctrl	Ctrl		normal		Ctrl	normal-Ctrl
6	0	22.5	1.25	0	0	0		6	1006	I	normal	Ctrl	Ctrl		normal		Ctrl	normal-Ctrl
6	0	22.5	2.08	0	0	0		6	1006	I	normal	Ctrl	Ctrl		normal		Ctrl	normal-Ctrl
7	0	45	1.67	0	0	0		6	1006	I	normal	Ctrl	Ctrl		normal		Ctrl	normal-Ctrl
7	0	45	1.25	0	0	0		6	1006	I	normal	Ctrl	Ctrl		normal		Ctrl	normal-Ctrl
7	3.75	41.25	5.83	9.19	0.17	9.19		6	1006	I	normal	Ctrl	Ctrl		normal		Ctrl	normal-Ctrl
8	0	67.5	1.67	0	0	0		6	1006	I	normal	Ctrl	Ctrl		normal		Ctrl	normal-Ctrl
8	7.5	60	8.75	11.62	0.33	12.99		6	1006	I	normal	Ctrl	Ctrl		normal		Ctrl	normal-Ctrl
8	18.75	48.75	20.83	9.19	0.83	20.54		6	1006	I	normal	Ctrl	Ctrl		normal		Ctrl	normal-Ctrl
9	11.25	78.75	12.92	12.32	0.5	15.91		6	1006	I	normal	Ctrl	Ctrl		normal		Ctrl	normal-Ctrl
9	15	75	16.25	11.62	0.67	18.37		6	1006	I	normal	Ctrl	Ctrl		normal		Ctrl	normal-Ctrl
9	11.25	78.75	13.33	12.32	0.5	15.91		6	1006	I	normal	Ctrl	Ctrl		normal		Ctrl	normal-Ctrl
1	3.75	-86.25	3.75	9.19	0.17	9.19		6	1006	J	normal	Ctrl	Ctrl		normal		Ctrl	normal-Ctrl
1	3.75	-86.25	3.33	9.19	0.17	9.19		6	1006	J	normal	Ctrl	Ctrl		normal		Ctrl	normal-Ctrl
1	0	-90	0	0	0	0		6	1006	J	normal	Ctrl	Ctrl		normal		Ctrl	normal-Ctrl
2	3.75	-71.25	3.75	9.19	0.17	9.19		6	1006	J	normal	Ctrl	Ctrl		normal		Ctrl	normal-Ctrl
2	0	-67.5	0.42	0	0	0		6	1006	J	normal	Ctrl	Ctrl		normal		Ctrl	normal-Ctrl
2	0	-67.5	0	0	0	0		6	1006	J	normal	Ctrl	Ctrl		normal		Ctrl	normal-Ctrl
3	0	-45	0	0	0	0		6	1006	J	normal	Ctrl	Ctrl		normal		Ctrl	normal-Ctrl
3	0	-45	0.42	0	0	0		6	1006	J	normal	Ctrl	Ctrl		normal		Ctrl	normal-Ctrl
3	0	-45	0	0	0	0		6	1006	J	normal	Ctrl	Ctrl		normal		Ctrl	normal-Ctrl
4	0	-22.5	0	0	0	0		6	1006	J	normal	Ctrl	Ctrl		normal		Ctrl	normal-Ctrl
4	0	-22.5	0.42	0	0	0		6	1006	J	normal	Ctrl	Ctrl		normal		Ctrl	normal-Ctrl
4	0	-22.5	0	0	0	0		6	1006	J	normal	Ctrl	Ctrl		normal		Ctrl	normal-Ctrl
5	0	0	0	0	0	0		6	1006	J	normal	Ctrl	Ctrl		normal		Ctrl	normal-Ctrl
5	0	0	0.42	0	0	0		6	1006	J	normal	Ctrl	Ctrl		normal		Ctrl	normal-Ctrl
5	0	0	0	0	0	0		6	1006	J	normal	Ctrl	Ctrl		normal		Ctrl	normal-Ctrl
6	0	22.5	0	0	0	0		6	1006	J	normal	Ctrl	Ctrl		normal		Ctrl	normal-Ctrl
6	0	22.5	0.42	0	0	0		6	1006	J	normal	Ctrl	Ctrl		normal		Ctrl	normal-Ctrl
6	0	22.5	0	0	0	0		6	1006	J	normal	Ctrl	Ctrl		normal		Ctrl	normal-Ctrl
7	0	45	0	0	0	0		6	1006	J	normal	Ctrl	Ctrl		normal		Ctrl	normal-Ctrl
7	0	45	0.42	0	0	0		6	1006	J	normal	Ctrl	Ctrl		normal		Ctrl	normal-Ctrl
7	0	45	0	0	0	0		6	1006	J	normal	Ctrl	Ctrl		normal		Ctrl	normal-Ctrl
8	0	67.5	0	0	0	0		6	1006	J	normal	Ctrl	Ctrl		normal		Ctrl	normal-Ctrl
8	0	67.5	0.42	0	0	0		6	1006	J	normal	Ctrl	Ctrl		normal		Ctrl	normal-Ctrl
8	0	67.5	0	0	0	0		6	1006	J	normal	Ctrl	Ctrl		normal		Ctrl	normal-Ctrl
9	0	90	0	0	0	0		6	1006	J	normal	Ctrl	Ctrl		normal		Ctrl	normal-Ctrl
9	0	90	0.42	0	0	0		6	1006	J	normal	Ctrl	Ctrl		normal		Ctrl	normal-Ctrl
9	0	90	0	0	0	0		6	1006	J	normal	Ctrl	Ctrl		normal		Ctrl	normal-Ctrl
1	0	-90	0	0	0	0		7	1007	A	normal	Ctrl	Ctrl		normal		Ctrl	normal-Ctrl
1	0	-90	0.42	0	0	0		7	1007	A	normal	Ctrl	Ctrl		normal		Ctrl	normal-Ctrl
1	0	-90	0	0	0	0		7	1007	A	normal	Ctrl	Ctrl		normal		Ctrl	normal-Ctrl
2	0	-67.5	0	0	0	0		7	1007	A	normal	Ctrl	Ctrl		normal		Ctrl	normal-Ctrl
2	0	-67.5	0.42	0	0	0		7	1007	A	normal	Ctrl	Ctrl		normal		Ctrl	normal-Ctrl
2	0	-67.5	0	0	0	0		7	1007	A	normal	Ctrl	Ctrl		normal		Ctrl	normal-Ctrl
3	0	-45	0	0	0	0		7	1007	A	normal	Ctrl	Ctrl		normal		Ctrl	normal-Ctrl
3	0	-45	0.42	0	0	0		7	1007	A	normal	Ctrl	Ctrl		normal		Ctrl	normal-Ctrl
3	0	-45	0	0	0	0		7	1007	A	normal	Ctrl	Ctrl		normal		Ctrl	normal-Ctrl
4	0	-22.5	0	0	0	0		7	1007	A	normal	Ctrl	Ctrl		normal		Ctrl	normal-Ctrl
4	0	-22.5	0.42	0	0	0		7	1007	A	normal	Ctrl	Ctrl		normal		Ctrl	normal-Ctrl
4	0	-22.5	0	0	0	0		7	1007	A	normal	Ctrl	Ctrl		normal		Ctrl	normal-Ctrl
5	0	0	0	0	0	0		7	1007	A	normal	Ctrl	Ctrl		normal		Ctrl	normal-Ctrl
5	0	0	0.42	0	0	0		7	1007	A	normal	Ctrl	Ctrl		normal		Ctrl	normal-Ctrl
5	0	0	0	0	0	0		7	1007	A	normal	Ctrl	Ctrl		normal		Ctrl	normal-Ctrl
6	0	22.5	0	0	0	0		7	1007	A	normal	Ctrl	Ctrl		normal		Ctrl	normal-Ctrl
6	0	22.5	0.42	0	0	0		7	1007	A	normal	Ctrl	Ctrl		normal		Ctrl	normal-Ctrl
6	0	22.5	0	0	0	0		7	1007	A	normal	Ctrl	Ctrl		normal		Ctrl	normal-Ctrl
7	0	45	0	0	0	0		7	1007	A	normal	Ctrl	Ctrl		normal		Ctrl	normal-Ctrl
7	3.75	41.25	3.33	9.19	0.17	9.19		7	1007	A	normal	Ctrl	Ctrl		normal		Ctrl	normal-Ctrl
7	0	45	0	0	0	0		7	1007	A	normal	Ctrl	Ctrl		normal		Ctrl	normal-Ctrl
8	0	67.5	0	0	0	0		7	1007	A	normal	Ctrl	Ctrl		normal		Ctrl	normal-Ctrl
8	0	67.5	0.42	0	0	0		7	1007	A	normal	Ctrl	Ctrl		normal		Ctrl	normal-Ctrl
8	0	67.5	0	0	0	0		7	1007	A	normal	Ctrl	Ctrl		normal		Ctrl	normal-Ctrl
9	0	90	0	0	0	0		7	1007	A	normal	Ctrl	Ctrl		normal		Ctrl	normal-Ctrl
9	0	90	0.42	0	0	0		7	1007	A	normal	Ctrl	Ctrl		normal		Ctrl	normal-Ctrl
9	0	90	0	0	0	0		7	1007	A	normal	Ctrl	Ctrl		normal		Ctrl	normal-Ctrl
1	0	-90	0.42	0	0	0		7	1007	B	normal	Ctrl	Ctrl		normal		Ctrl	normal-Ctrl
1	0	-90	0.83	0	0	0		7	1007	B	normal	Ctrl	Ctrl		normal		Ctrl	normal-Ctrl
1	0	-90	1.25	0	0	0		7	1007	B	normal	Ctrl	Ctrl		normal		Ctrl	normal-Ctrl
2	0	-67.5	0.42	0	0	0		7	1007	B	normal	Ctrl	Ctrl		normal		Ctrl	normal-Ctrl
2	0	-67.5	0.83	0	0	0		7	1007	B	normal	Ctrl	Ctrl		normal		Ctrl	normal-Ctrl
2	3.75	-71.25	2.5	9.19	0.17	9.19		7	1007	B	normal	Ctrl	Ctrl		normal		Ctrl	normal-Ctrl
3	0	-45	0.42	0	0	0		7	1007	B	normal	Ctrl	Ctrl		normal		Ctrl	normal-Ctrl
3	0	-45	0.83	0	0	0		7	1007	B	normal	Ctrl	Ctrl		normal		Ctrl	normal-Ctrl
3	0	-45	1.25	0	0	0		7	1007	B	normal	Ctrl	Ctrl		normal		Ctrl	normal-Ctrl
4	0	-22.5	0.42	0	0	0		7	1007	B	normal	Ctrl	Ctrl		normal		Ctrl	normal-Ctrl
4	0	-22.5	0.83	0	0	0		7	1007	B	normal	Ctrl	Ctrl		normal		Ctrl	normal-Ctrl
4	0	-22.5	1.25	0	0	0		7	1007	B	normal	Ctrl	Ctrl		normal		Ctrl	normal-Ctrl
5	0	0	0.42	0	0	0		7	1007	B	normal	Ctrl	Ctrl		normal		Ctrl	normal-Ctrl
5	0	0	0.83	0	0	0		7	1007	B	normal	Ctrl	Ctrl		normal		Ctrl	normal-Ctrl
5	0	0	1.25	0	0	0		7	1007	B	normal	Ctrl	Ctrl		normal		Ctrl	normal-Ctrl
6	0	22.5	0.42	0	0	0		7	1007	B	normal	Ctrl	Ctrl		normal		Ctrl	normal-Ctrl
6	0	22.5	0.83	0	0	0		7	1007	B	normal	Ctrl	Ctrl		normal		Ctrl	normal-Ctrl
6	0	22.5	1.25	0	0	0		7	1007	B	normal	Ctrl	Ctrl		normal		Ctrl	normal-Ctrl
7	0	45	0.42	0	0	0		7	1007	B	normal	Ctrl	Ctrl		normal		Ctrl	normal-Ctrl
7	0	45	0.83	0	0	0		7	1007	B	normal	Ctrl	Ctrl		normal		Ctrl	normal-Ctrl
7	0	45	1.25	0	0	0		7	1007	B	normal	Ctrl	Ctrl		normal		Ctrl	normal-Ctrl
8	0	67.5	0.42	0	0	0		7	1007	B	normal	Ctrl	Ctrl		normal		Ctrl	normal-Ctrl
8	0	67.5	0.83	0	0	0		7	1007	B	normal	Ctrl	Ctrl		normal		Ctrl	normal-Ctrl
8	0	67.5	1.25	0	0	0		7	1007	B	normal	Ctrl	Ctrl		normal		Ctrl	normal-Ctrl
9	3.75	86.25	3.33	9.19	0.17	9.19		7	1007	B	normal	Ctrl	Ctrl		normal		Ctrl	normal-Ctrl
9	7.5	82.5	6.67	11.62	0.33	12.99		7	1007	B	normal	Ctrl	Ctrl		normal		Ctrl	normal-Ctrl
9	7.5	82.5	6.25	11.62	0.33	12.99		7	1007	B	normal	Ctrl	Ctrl		normal		Ctrl	normal-Ctrl
1	0	-90	0	0	0	0		7	1007	C	normal	Ctrl	Ctrl		normal		Ctrl	normal-Ctrl
1	0	-90	0	0	0	0		7	1007	C	normal	Ctrl	Ctrl		normal		Ctrl	normal-Ctrl
1	0	-90	0	0	0	0		7	1007	C	normal	Ctrl	Ctrl		normal		Ctrl	normal-Ctrl
2	0	-67.5	0	0	0	0		7	1007	C	normal	Ctrl	Ctrl		normal		Ctrl	normal-Ctrl
2	0	-67.5	0	0	0	0		7	1007	C	normal	Ctrl	Ctrl		normal		Ctrl	normal-Ctrl
2	0	-67.5	0	0	0	0		7	1007	C	normal	Ctrl	Ctrl		normal		Ctrl	normal-Ctrl
3	0	-45	0	0	0	0		7	1007	C	normal	Ctrl	Ctrl		normal		Ctrl	normal-Ctrl
3	0	-45	0	0	0	0		7	1007	C	normal	Ctrl	Ctrl		normal		Ctrl	normal-Ctrl
3	0	-45	0	0	0	0		7	1007	C	normal	Ctrl	Ctrl		normal		Ctrl	normal-Ctrl
4	0	-22.5	0	0	0	0		7	1007	C	normal	Ctrl	Ctrl		normal		Ctrl	normal-Ctrl
4	0	-22.5	0	0	0	0		7	1007	C	normal	Ctrl	Ctrl		normal		Ctrl	normal-Ctrl
4	3.75	-26.25	3.75	9.19	0.17	9.19		7	1007	C	normal	Ctrl	Ctrl		normal		Ctrl	normal-Ctrl
5	0	0	0	0	0	0		7	1007	C	normal	Ctrl	Ctrl		normal		Ctrl	normal-Ctrl
5	0	0	0	0	0	0		7	1007	C	normal	Ctrl	Ctrl		normal		Ctrl	normal-Ctrl
5	3.75	3.75	3.75	9.19	0.17	9.19		7	1007	C	normal	Ctrl	Ctrl		normal		Ctrl	normal-Ctrl
6	0	22.5	0	0	0	0		7	1007	C	normal	Ctrl	Ctrl		normal		Ctrl	normal-Ctrl
6	0	22.5	0	0	0	0		7	1007	C	normal	Ctrl	Ctrl		normal		Ctrl	normal-Ctrl
6	0	22.5	0	0	0	0		7	1007	C	normal	Ctrl	Ctrl		normal		Ctrl	normal-Ctrl
7	0	45	0	0	0	0		7	1007	C	normal	Ctrl	Ctrl		normal		Ctrl	normal-Ctrl
7	0	45	0	0	0	0		7	1007	C	normal	Ctrl	Ctrl		normal		Ctrl	normal-Ctrl
7	0	45	0	0	0	0		7	1007	C	normal	Ctrl	Ctrl		normal		Ctrl	normal-Ctrl
8	0	67.5	0	0	0	0		7	1007	C	normal	Ctrl	Ctrl		normal		Ctrl	normal-Ctrl
8	0	67.5	0	0	0	0		7	1007	C	normal	Ctrl	Ctrl		normal		Ctrl	normal-Ctrl
8	0	67.5	0	0	0	0		7	1007	C	normal	Ctrl	Ctrl		normal		Ctrl	normal-Ctrl
9	0	90	0	0	0	0		7	1007	C	normal	Ctrl	Ctrl		normal		Ctrl	normal-Ctrl
9	0	90	0	0	0	0		7	1007	C	normal	Ctrl	Ctrl		normal		Ctrl	normal-Ctrl
9	0	90	0	0	0	0		7	1007	C	normal	Ctrl	Ctrl		normal		Ctrl	normal-Ctrl
1	3.75	-86.25	3.75	9.19	0.17	9.19		7	1007	D	normal	Ctrl	Ctrl		normal		Ctrl	normal-Ctrl
1	3.75	-86.25	4.17	9.19	0.17	9.19		7	1007	D	normal	Ctrl	Ctrl		normal		Ctrl	normal-Ctrl
1	3.75	-86.25	4.17	9.19	0.17	9.19		7	1007	D	normal	Ctrl	Ctrl		normal		Ctrl	normal-Ctrl
2	0	-67.5	0	0	0	0		7	1007	D	normal	Ctrl	Ctrl		normal		Ctrl	normal-Ctrl
2	3.75	-63.75	4.17	9.19	0.17	9.19		7	1007	D	normal	Ctrl	Ctrl		normal		Ctrl	normal-Ctrl
2	3.75	-63.75	4.17	9.19	0.17	9.19		7	1007	D	normal	Ctrl	Ctrl		normal		Ctrl	normal-Ctrl
3	0	-45	0	0	0	0		7	1007	D	normal	Ctrl	Ctrl		normal		Ctrl	normal-Ctrl
3	0	-45	0.42	0	0	0		7	1007	D	normal	Ctrl	Ctrl		normal		Ctrl	normal-Ctrl
3	0	-45	0.42	0	0	0		7	1007	D	normal	Ctrl	Ctrl		normal		Ctrl	normal-Ctrl
4	0	-22.5	0	0	0	0		7	1007	D	normal	Ctrl	Ctrl		normal		Ctrl	normal-Ctrl
4	0	-22.5	0.42	0	0	0		7	1007	D	normal	Ctrl	Ctrl		normal		Ctrl	normal-Ctrl
4	0	-22.5	0.42	0	0	0		7	1007	D	normal	Ctrl	Ctrl		normal		Ctrl	normal-Ctrl
5	0	0	0	0	0	0		7	1007	D	normal	Ctrl	Ctrl		normal		Ctrl	normal-Ctrl
5	0	0	0.42	0	0	0		7	1007	D	normal	Ctrl	Ctrl		normal		Ctrl	normal-Ctrl
5	0	0	0.42	0	0	0		7	1007	D	normal	Ctrl	Ctrl		normal		Ctrl	normal-Ctrl
6	0	22.5	0	0	0	0		7	1007	D	normal	Ctrl	Ctrl		normal		Ctrl	normal-Ctrl
6	0	22.5	0.42	0	0	0		7	1007	D	normal	Ctrl	Ctrl		normal		Ctrl	normal-Ctrl
6	0	22.5	0.42	0	0	0		7	1007	D	normal	Ctrl	Ctrl		normal		Ctrl	normal-Ctrl
7	0	45	0	0	0	0		7	1007	D	normal	Ctrl	Ctrl		normal		Ctrl	normal-Ctrl
7	0	45	0.42	0	0	0		7	1007	D	normal	Ctrl	Ctrl		normal		Ctrl	normal-Ctrl
7	0	45	0.42	0	0	0		7	1007	D	normal	Ctrl	Ctrl		normal		Ctrl	normal-Ctrl
8	0	67.5	0	0	0	0		7	1007	D	normal	Ctrl	Ctrl		normal		Ctrl	normal-Ctrl
8	3.75	63.75	3.33	9.19	0.17	9.19		7	1007	D	normal	Ctrl	Ctrl		normal		Ctrl	normal-Ctrl
8	0	67.5	0.42	0	0	0		7	1007	D	normal	Ctrl	Ctrl		normal		Ctrl	normal-Ctrl
9	3.75	86.25	3.75	9.19	0.17	9.19		7	1007	D	normal	Ctrl	Ctrl		normal		Ctrl	normal-Ctrl
9	7.5	82.5	7.08	11.62	0.33	12.99		7	1007	D	normal	Ctrl	Ctrl		normal		Ctrl	normal-Ctrl
9	11.25	78.75	10.83	12.32	0.5	15.91		7	1007	D	normal	Ctrl	Ctrl		normal		Ctrl	normal-Ctrl
1	0	-90	0.83	0	0	0		7	1007	E	normal	Ctrl	Ctrl		normal		Ctrl	normal-Ctrl
1	3.75	-86.25	5	9.19	0.17	9.19		7	1007	E	normal	Ctrl	Ctrl		normal		Ctrl	normal-Ctrl
1	0	-90	2.92	0	0	0		7	1007	E	normal	Ctrl	Ctrl		normal		Ctrl	normal-Ctrl
2	0	-67.5	0.83	0	0	0		7	1007	E	normal	Ctrl	Ctrl		normal		Ctrl	normal-Ctrl
2	0	-67.5	1.25	0	0	0		7	1007	E	normal	Ctrl	Ctrl		normal		Ctrl	normal-Ctrl
2	0	-67.5	2.92	0	0	0		7	1007	E	normal	Ctrl	Ctrl		normal		Ctrl	normal-Ctrl
3	0	-45	0.83	0	0	0		7	1007	E	normal	Ctrl	Ctrl		normal		Ctrl	normal-Ctrl
3	0	-45	1.25	0	0	0		7	1007	E	normal	Ctrl	Ctrl		normal		Ctrl	normal-Ctrl
3	0	-45	2.92	0	0	0		7	1007	E	normal	Ctrl	Ctrl		normal		Ctrl	normal-Ctrl
4	0	-22.5	0.83	0	0	0		7	1007	E	normal	Ctrl	Ctrl		normal		Ctrl	normal-Ctrl
4	0	-22.5	1.25	0	0	0		7	1007	E	normal	Ctrl	Ctrl		normal		Ctrl	normal-Ctrl
4	0	-22.5	2.92	0	0	0		7	1007	E	normal	Ctrl	Ctrl		normal		Ctrl	normal-Ctrl
5	0	0	0.83	0	0	0		7	1007	E	normal	Ctrl	Ctrl		normal		Ctrl	normal-Ctrl
5	0	0	1.25	0	0	0		7	1007	E	normal	Ctrl	Ctrl		normal		Ctrl	normal-Ctrl
5	0	0	2.92	0	0	0		7	1007	E	normal	Ctrl	Ctrl		normal		Ctrl	normal-Ctrl
6	0	22.5	0.83	0	0	0		7	1007	E	normal	Ctrl	Ctrl		normal		Ctrl	normal-Ctrl
6	0	22.5	1.25	0	0	0		7	1007	E	normal	Ctrl	Ctrl		normal		Ctrl	normal-Ctrl
6	0	22.5	2.92	0	0	0		7	1007	E	normal	Ctrl	Ctrl		normal		Ctrl	normal-Ctrl
7	0	45	0.83	0	0	0		7	1007	E	normal	Ctrl	Ctrl		normal		Ctrl	normal-Ctrl
7	0	45	1.25	0	0	0		7	1007	E	normal	Ctrl	Ctrl		normal		Ctrl	normal-Ctrl
7	0	45	2.92	0	0	0		7	1007	E	normal	Ctrl	Ctrl		normal		Ctrl	normal-Ctrl
8	3.75	63.75	2.92	9.19	0.17	9.19		7	1007	E	normal	Ctrl	Ctrl		normal		Ctrl	normal-Ctrl
8	0	67.5	1.25	0	0	0		7	1007	E	normal	Ctrl	Ctrl		normal		Ctrl	normal-Ctrl
8	3.75	63.75	0.83	9.19	0.17	9.19		7	1007	E	normal	Ctrl	Ctrl		normal		Ctrl	normal-Ctrl
9	3.75	86.25	2.92	9.19	0.17	9.19		7	1007	E	normal	Ctrl	Ctrl		normal		Ctrl	normal-Ctrl
9	15	75	13.75	11.62	0.67	18.37		7	1007	E	normal	Ctrl	Ctrl		normal		Ctrl	normal-Ctrl
9	22.5	67.5	19.58	0	1	22.5		7	1007	E	normal	Ctrl	Ctrl		normal		Ctrl	normal-Ctrl
1	0	-90	0.42	0	0	0		7	1007	F	normal	Ctrl			normal		Ctrl	normal-Ctrl
1	0	-90	1.25	0	0	0		7	1007	F	normal	Ctrl			normal		Ctrl	normal-Ctrl
1	0	-90	0.83	0	0	0		7	1007	F	normal	Ctrl			normal		Ctrl	normal-Ctrl
9	3.75	86.25	3.33	9.19	0.17	9.19		7	1007	F	normal	Ctrl			normal		Ctrl	normal-Ctrl
9	7.5	82.5	6.25	11.62	0.33	12.99		7	1007	F	normal	Ctrl			normal		Ctrl	normal-Ctrl
9	7.5	82.5	6.67	11.62	0.33	12.99		7	1007	F	normal	Ctrl			normal		Ctrl	normal-Ctrl
8	0	67.5	0.42	0	0	0		7	1007	F	normal	Ctrl			normal		Ctrl	normal-Ctrl
8	3.75	63.75	2.5	9.19	0.17	9.19		7	1007	F	normal	Ctrl			normal		Ctrl	normal-Ctrl
8	0	67.5	0.83	0	0	0		7	1007	F	normal	Ctrl			normal		Ctrl	normal-Ctrl
7	0	45	0.42	0	0	0		7	1007	F	normal	Ctrl			normal		Ctrl	normal-Ctrl
7	0	45	1.25	0	0	0		7	1007	F	normal	Ctrl			normal		Ctrl	normal-Ctrl
7	0	45	0.83	0	0	0		7	1007	F	normal	Ctrl			normal		Ctrl	normal-Ctrl
6	0	22.5	0.42	0	0	0		7	1007	F	normal	Ctrl			normal		Ctrl	normal-Ctrl
6	0	22.5	1.25	0	0	0		7	1007	F	normal	Ctrl			normal		Ctrl	normal-Ctrl
6	0	22.5	0.83	0	0	0		7	1007	F	normal	Ctrl			normal		Ctrl	normal-Ctrl
5	0	0	0.42	0	0	0		7	1007	F	normal	Ctrl			normal		Ctrl	normal-Ctrl
5	0	0	1.25	0	0	0		7	1007	F	normal	Ctrl			normal		Ctrl	normal-Ctrl
5	0	0	0.83	0	0	0		7	1007	F	normal	Ctrl			normal		Ctrl	normal-Ctrl
4	0	-22.5	0.42	0	0	0		7	1007	F	normal	Ctrl			normal		Ctrl	normal-Ctrl
4	0	-22.5	1.25	0	0	0		7	1007	F	normal	Ctrl			normal		Ctrl	normal-Ctrl
4	0	-22.5	0.83	0	0	0		7	1007	F	normal	Ctrl			normal		Ctrl	normal-Ctrl
3	0	-45	0.42	0	0	0		7	1007	F	normal	Ctrl			normal		Ctrl	normal-Ctrl
3	0	-45	1.25	0	0	0		7	1007	F	normal	Ctrl			normal		Ctrl	normal-Ctrl
3	0	-45	0.83	0	0	0		7	1007	F	normal	Ctrl			normal		Ctrl	normal-Ctrl
2	0	-67.5	0.42	0	0	0		7	1007	F	normal	Ctrl			normal		Ctrl	normal-Ctrl
2	0	-67.5	1.25	0	0	0		7	1007	F	normal	Ctrl			normal		Ctrl	normal-Ctrl
2	0	-67.5	0.83	0	0	0		7	1007	F	normal	Ctrl			normal		Ctrl	normal-Ctrl
1	15	-75	13.33	11.62	0.67	18.37		7	1007	G	normal	Ctrl	Ctrl		normal		Ctrl	normal-Ctrl
1	11.25	-78.75	10.83	12.32	0.5	15.91		7	1007	G	normal	Ctrl	Ctrl		normal		Ctrl	normal-Ctrl
1	15	-75	13.75	11.62	0.67	18.37		7	1007	G	normal	Ctrl	Ctrl		normal		Ctrl	normal-Ctrl
2	0	-67.5	1.67	0	0	0		7	1007	G	normal	Ctrl	Ctrl		normal		Ctrl	normal-Ctrl
2	3.75	-63.75	3.33	9.19	0.17	9.19		7	1007	G	normal	Ctrl	Ctrl		normal		Ctrl	normal-Ctrl
2	15	-52.5	13.75	11.62	0.67	18.37		7	1007	G	normal	Ctrl	Ctrl		normal		Ctrl	normal-Ctrl
3	0	-45	1.67	0	0	0		7	1007	G	normal	Ctrl	Ctrl		normal		Ctrl	normal-Ctrl
3	0	-45	0.42	0	0	0		7	1007	G	normal	Ctrl	Ctrl		normal		Ctrl	normal-Ctrl
3	0	-45	1.25	0	0	0		7	1007	G	normal	Ctrl	Ctrl		normal		Ctrl	normal-Ctrl
4	0	-22.5	1.67	0	0	0		7	1007	G	normal	Ctrl	Ctrl		normal		Ctrl	normal-Ctrl
4	0	-22.5	0.42	0	0	0		7	1007	G	normal	Ctrl	Ctrl		normal		Ctrl	normal-Ctrl
4	0	-22.5	1.25	0	0	0		7	1007	G	normal	Ctrl	Ctrl		normal		Ctrl	normal-Ctrl
5	0	0	1.67	0	0	0		7	1007	G	normal	Ctrl	Ctrl		normal		Ctrl	normal-Ctrl
5	0	0	0.42	0	0	0		7	1007	G	normal	Ctrl	Ctrl		normal		Ctrl	normal-Ctrl
5	0	0	1.25	0	0	0		7	1007	G	normal	Ctrl	Ctrl		normal		Ctrl	normal-Ctrl
6	0	22.5	1.67	0	0	0		7	1007	G	normal	Ctrl	Ctrl		normal		Ctrl	normal-Ctrl
6	0	22.5	0.42	0	0	0		7	1007	G	normal	Ctrl	Ctrl		normal		Ctrl	normal-Ctrl
6	0	22.5	1.25	0	0	0		7	1007	G	normal	Ctrl	Ctrl		normal		Ctrl	normal-Ctrl
7	0	45	1.67	0	0	0		7	1007	G	normal	Ctrl	Ctrl		normal		Ctrl	normal-Ctrl
7	0	45	0.42	0	0	0		7	1007	G	normal	Ctrl	Ctrl		normal		Ctrl	normal-Ctrl
7	0	45	1.25	0	0	0		7	1007	G	normal	Ctrl	Ctrl		normal		Ctrl	normal-Ctrl
8	0	67.5	1.67	0	0	0		7	1007	G	normal	Ctrl	Ctrl		normal		Ctrl	normal-Ctrl
8	3.75	63.75	4.17	9.19	0.17	9.19		7	1007	G	normal	Ctrl	Ctrl		normal		Ctrl	normal-Ctrl
8	3.75	63.75	5	9.19	0.17	9.19		7	1007	G	normal	Ctrl	Ctrl		normal		Ctrl	normal-Ctrl
9	0	90	1.67	0	0	0		7	1007	G	normal	Ctrl	Ctrl		normal		Ctrl	normal-Ctrl
9	7.5	82.5	7.92	11.62	0.33	12.99		7	1007	G	normal	Ctrl	Ctrl		normal		Ctrl	normal-Ctrl
9	15	75	16.25	11.62	0.67	18.37		7	1007	G	normal	Ctrl	Ctrl		normal		Ctrl	normal-Ctrl
1	15	-75	12.08	11.62	0.67	18.37		7	1007	I	normal	Ctrl	Ctrl		normal		Ctrl	normal-Ctrl
1	7.5	-82.5	5.42	11.62	0.33	12.99		7	1007	I	normal	Ctrl	Ctrl		normal		Ctrl	normal-Ctrl
1	0	-90	1.67	0	0	0		7	1007	I	normal	Ctrl	Ctrl		normal		Ctrl	normal-Ctrl
2	18.75	-48.75	15.83	9.19	0.83	20.54		7	1007	I	normal	Ctrl	Ctrl		normal		Ctrl	normal-Ctrl
2	15	-52.5	12.92	11.62	0.67	18.37		7	1007	I	normal	Ctrl	Ctrl		normal		Ctrl	normal-Ctrl
2	7.5	-60	5.83	11.62	0.33	12.99		7	1007	I	normal	Ctrl	Ctrl		normal		Ctrl	normal-Ctrl
3	18.75	-26.25	15.83	9.19	0.83	20.54		7	1007	I	normal	Ctrl	Ctrl		normal		Ctrl	normal-Ctrl
3	15	-30	12.92	11.62	0.67	18.37		7	1007	I	normal	Ctrl	Ctrl		normal		Ctrl	normal-Ctrl
3	18.75	-26.25	17.08	9.19	0.83	20.54		7	1007	I	normal	Ctrl	Ctrl		normal		Ctrl	normal-Ctrl
4	0	-22.5	2.92	0	0	0		7	1007	I	normal	Ctrl	Ctrl		normal		Ctrl	normal-Ctrl
4	0	-22.5	2.08	0	0	0		7	1007	I	normal	Ctrl	Ctrl		normal		Ctrl	normal-Ctrl
4	3.75	-18.75	2.08	9.19	0.17	9.19		7	1007	I	normal	Ctrl	Ctrl		normal		Ctrl	normal-Ctrl
5	0	0	2.92	0	0	0		7	1007	I	normal	Ctrl	Ctrl		normal		Ctrl	normal-Ctrl
5	0	0	2.08	0	0	0		7	1007	I	normal	Ctrl	Ctrl		normal		Ctrl	normal-Ctrl
5	0	0	1.67	0	0	0		7	1007	I	normal	Ctrl	Ctrl		normal		Ctrl	normal-Ctrl
6	0	22.5	2.92	0	0	0		7	1007	I	normal	Ctrl	Ctrl		normal		Ctrl	normal-Ctrl
6	0	22.5	2.08	0	0	0		7	1007	I	normal	Ctrl	Ctrl		normal		Ctrl	normal-Ctrl
6	0	22.5	1.67	0	0	0		7	1007	I	normal	Ctrl	Ctrl		normal		Ctrl	normal-Ctrl
7	0	45	2.92	0	0	0		7	1007	I	normal	Ctrl	Ctrl		normal		Ctrl	normal-Ctrl
7	0	45	2.08	0	0	0		7	1007	I	normal	Ctrl	Ctrl		normal		Ctrl	normal-Ctrl
7	0	45	1.67	0	0	0		7	1007	I	normal	Ctrl	Ctrl		normal		Ctrl	normal-Ctrl
8	18.75	48.75	21.67	9.19	0.83	20.54		7	1007	I	normal	Ctrl	Ctrl		normal		Ctrl	normal-Ctrl
8	15	52.5	17.08	11.62	0.67	18.37		7	1007	I	normal	Ctrl	Ctrl		normal		Ctrl	normal-Ctrl
8	11.25	56.25	12.92	12.32	0.5	15.91		7	1007	I	normal	Ctrl	Ctrl		normal		Ctrl	normal-Ctrl
9	7.5	82.5	10.42	11.62	0.33	12.99		7	1007	I	normal	Ctrl	Ctrl		normal		Ctrl	normal-Ctrl
9	3.75	86.25	5.83	9.19	0.17	9.19		7	1007	I	normal	Ctrl	Ctrl		normal		Ctrl	normal-Ctrl
9	3.75	86.25	5.42	9.19	0.17	9.19		7	1007	I	normal	Ctrl	Ctrl		normal		Ctrl	normal-Ctrl
1	0	-90	0	0	0	0		7	1007	J	normal	Ctrl	Ctrl		normal		Ctrl	normal-Ctrl
1	0	-90	0	0	0	0		7	1007	J	normal	Ctrl	Ctrl		normal		Ctrl	normal-Ctrl
1	0	-90	0	0	0	0		7	1007	J	normal	Ctrl	Ctrl		normal		Ctrl	normal-Ctrl
2	0	-67.5	0	0	0	0		7	1007	J	normal	Ctrl	Ctrl		normal		Ctrl	normal-Ctrl
2	0	-67.5	0	0	0	0		7	1007	J	normal	Ctrl	Ctrl		normal		Ctrl	normal-Ctrl
2	0	-67.5	0	14.23	0	12.99		7	1007	J	normal	Ctrl	Ctrl		normal		Ctrl	normal-Ctrl
3	0	-45	0	0	0	0		7	1007	J	normal	Ctrl	Ctrl		normal		Ctrl	normal-Ctrl
3	0	-45	0	0	0	0		7	1007	J	normal	Ctrl	Ctrl		normal		Ctrl	normal-Ctrl
3	0	-45	0	0	0	0		7	1007	J	normal	Ctrl	Ctrl		normal		Ctrl	normal-Ctrl
4	0	-22.5	0	0	0	0		7	1007	J	normal	Ctrl	Ctrl		normal		Ctrl	normal-Ctrl
4	0	-22.5	0	0	0	0		7	1007	J	normal	Ctrl	Ctrl		normal		Ctrl	normal-Ctrl
4	0	-22.5	0	0	0	0		7	1007	J	normal	Ctrl	Ctrl		normal		Ctrl	normal-Ctrl
5	0	0	0	0	0	0		7	1007	J	normal	Ctrl	Ctrl		normal		Ctrl	normal-Ctrl
5	0	0	0	0	0	0		7	1007	J	normal	Ctrl	Ctrl		normal		Ctrl	normal-Ctrl
5	0	0	0	0	0	0		7	1007	J	normal	Ctrl	Ctrl		normal		Ctrl	normal-Ctrl
6	0	22.5	0	0	0	0		7	1007	J	normal	Ctrl	Ctrl		normal		Ctrl	normal-Ctrl
6	0	22.5	0	0	0	0		7	1007	J	normal	Ctrl	Ctrl		normal		Ctrl	normal-Ctrl
6	0	22.5	0	0	0	0		7	1007	J	normal	Ctrl	Ctrl		normal		Ctrl	normal-Ctrl
7	0	45	0	0	0	0		7	1007	J	normal	Ctrl	Ctrl		normal		Ctrl	normal-Ctrl
7	0	45	0	0	0	0		7	1007	J	normal	Ctrl	Ctrl		normal		Ctrl	normal-Ctrl
7	0	45	0	0	0	0		7	1007	J	normal	Ctrl	Ctrl		normal		Ctrl	normal-Ctrl
8	0	67.5	0	0	0	0		7	1007	J	normal	Ctrl	Ctrl		normal		Ctrl	normal-Ctrl
8	0	67.5	0	0	0	0		7	1007	J	normal	Ctrl	Ctrl		normal		Ctrl	normal-Ctrl
8	0	67.5	0	0	0	0		7	1007	J	normal	Ctrl	Ctrl		normal		Ctrl	normal-Ctrl
9	0	90	0	0	0	0		7	1007	J	normal	Ctrl	Ctrl		normal		Ctrl	normal-Ctrl
9	0	90	0	0	0	0		7	1007	J	normal	Ctrl	Ctrl		normal		Ctrl	normal-Ctrl
9	0	90	0	0	0	0		7	1007	J	normal	Ctrl	Ctrl		normal		Ctrl	normal-Ctrl
1	0	-90	0.83	0	0	0		8	1008	H	normal	Ctrl	Ctrl		normal		Ctrl	normal-Ctrl
1	0	-90	0.42	0	0	0		8	1008	H	normal	Ctrl	Ctrl		normal		Ctrl	normal-Ctrl
1	0	-90	0.83	0	0	0		8	1008	H	normal	Ctrl	Ctrl		normal		Ctrl	normal-Ctrl
2	0	-67.5	0.83	0	0	0		8	1008	H	normal	Ctrl	Ctrl		normal		Ctrl	normal-Ctrl
2	0	-67.5	0.42	0	0	0		8	1008	H	normal	Ctrl	Ctrl		normal		Ctrl	normal-Ctrl
2	0	-67.5	0.83	0	0	0		8	1008	H	normal	Ctrl	Ctrl		normal		Ctrl	normal-Ctrl
3	0	-45	0.83	0	0	0		8	1008	H	normal	Ctrl	Ctrl		normal		Ctrl	normal-Ctrl
3	0	-45	0.42	0	0	0		8	1008	H	normal	Ctrl	Ctrl		normal		Ctrl	normal-Ctrl
3	0	-45	0.83	0	0	0		8	1008	H	normal	Ctrl	Ctrl		normal		Ctrl	normal-Ctrl
4	0	-22.5	0.83	0	0	0		8	1008	H	normal	Ctrl	Ctrl		normal		Ctrl	normal-Ctrl
4	0	-22.5	0.42	0	0	0		8	1008	H	normal	Ctrl	Ctrl		normal		Ctrl	normal-Ctrl
4	0	-22.5	0.83	0	0	0		8	1008	H	normal	Ctrl	Ctrl		normal		Ctrl	normal-Ctrl
5	0	0	0.83	0	0	0		8	1008	H	normal	Ctrl	Ctrl		normal		Ctrl	normal-Ctrl
5	0	0	0.42	0	0	0		8	1008	H	normal	Ctrl	Ctrl		normal		Ctrl	normal-Ctrl
5	0	0	0.83	0	0	0		8	1008	H	normal	Ctrl	Ctrl		normal		Ctrl	normal-Ctrl
6	0	22.5	0.83	0	0	0		8	1008	H	normal	Ctrl	Ctrl		normal		Ctrl	normal-Ctrl
6	0	22.5	0.42	0	0	0		8	1008	H	normal	Ctrl	Ctrl		normal		Ctrl	normal-Ctrl
6	0	22.5	0.83	0	0	0		8	1008	H	normal	Ctrl	Ctrl		normal		Ctrl	normal-Ctrl
7	3.75	41.25	2.92	9.19	0.17	9.19		8	1008	H	normal	Ctrl	Ctrl		normal		Ctrl	normal-Ctrl
7	0	45	0.42	0	0	0		8	1008	H	normal	Ctrl	Ctrl		normal		Ctrl	normal-Ctrl
7	0	45	0.83	0	0	0		8	1008	H	normal	Ctrl	Ctrl		normal		Ctrl	normal-Ctrl
8	0	67.5	0.83	0	0	0		8	1008	H	normal	Ctrl	Ctrl		normal		Ctrl	normal-Ctrl
8	0	67.5	0.42	0	0	0		8	1008	H	normal	Ctrl	Ctrl		normal		Ctrl	normal-Ctrl
8	0	67.5	0.83	0	0	0		8	1008	H	normal	Ctrl	Ctrl		normal		Ctrl	normal-Ctrl
9	3.75	86.25	2.92	9.19	0.17	9.19		8	1008	H	normal	Ctrl	Ctrl		normal		Ctrl	normal-Ctrl
9	3.75	86.25	3.33	9.19	0.17	9.19		8	1008	H	normal	Ctrl	Ctrl		normal		Ctrl	normal-Ctrl
9	7.5	82.5	6.67	11.62	0.33	12.99		8	1008	H	normal	Ctrl	Ctrl		normal		Ctrl	normal-Ctrl
9	7.5	82.5	6.67	11.62	0.33	12.99		8	1008	K	normal	Ctrl			normal		Ctrl	normal-Ctrl
9	3.75	86.25	4.17	9.19	0.17	9.19		8	1008	K	normal	Ctrl			normal		Ctrl	normal-Ctrl
9	0	90	0.42	0	0	0		8	1008	K	normal	Ctrl			normal		Ctrl	normal-Ctrl
8	0	67.5	0.83	0	0	0		8	1008	K	normal	Ctrl			normal		Ctrl	normal-Ctrl
8	0	67.5	0.42	0	0	0		8	1008	K	normal	Ctrl			normal		Ctrl	normal-Ctrl
8	0	67.5	0.42	0	0	0		8	1008	K	normal	Ctrl			normal		Ctrl	normal-Ctrl
7	0	45	0.83	0	0	0		8	1008	K	normal	Ctrl			normal		Ctrl	normal-Ctrl
7	0	45	0.42	0	0	0		8	1008	K	normal	Ctrl			normal		Ctrl	normal-Ctrl
7	0	45	0.42	0	0	0		8	1008	K	normal	Ctrl			normal		Ctrl	normal-Ctrl
6	0	22.5	0.83	0	0	0		8	1008	K	normal	Ctrl			normal		Ctrl	normal-Ctrl
6	0	22.5	0.42	0	0	0		8	1008	K	normal	Ctrl			normal		Ctrl	normal-Ctrl
6	0	22.5	0.42	0	0	0		8	1008	K	normal	Ctrl			normal		Ctrl	normal-Ctrl
5	0	0	0.83	0	0	0		8	1008	K	normal	Ctrl			normal		Ctrl	normal-Ctrl
5	0	0	0.42	0	0	0		8	1008	K	normal	Ctrl			normal		Ctrl	normal-Ctrl
5	3.75	3.75	3.33	9.19	0.17	9.19		8	1008	K	normal	Ctrl			normal		Ctrl	normal-Ctrl
4	0	-22.5	0.83	0	0	0		8	1008	K	normal	Ctrl			normal		Ctrl	normal-Ctrl
4	0	-22.5	0.42	0	0	0		8	1008	K	normal	Ctrl			normal		Ctrl	normal-Ctrl
4	0	-22.5	0.42	0	0	0		8	1008	K	normal	Ctrl			normal		Ctrl	normal-Ctrl
3	0	-45	0.83	0	0	0		8	1008	K	normal	Ctrl			normal		Ctrl	normal-Ctrl
3	0	-45	0.42	0	0	0		8	1008	K	normal	Ctrl			normal		Ctrl	normal-Ctrl
3	0	-45	0.42	0	0	0		8	1008	K	normal	Ctrl			normal		Ctrl	normal-Ctrl
2	0	-67.5	0.83	0	0	0		8	1008	K	normal	Ctrl			normal		Ctrl	normal-Ctrl
2	3.75	-63.75	3.33	9.19	0.17	9.19		8	1008	K	normal	Ctrl			normal		Ctrl	normal-Ctrl
2	0	-67.5	0.42	0	0	0		8	1008	K	normal	Ctrl			normal		Ctrl	normal-Ctrl
1	0	-90	0.83	0	0	0		8	1008	K	normal	Ctrl			normal		Ctrl	normal-Ctrl
1	3.75	-86.25	3.33	9.19	0.17	9.19		8	1008	K	normal	Ctrl			normal		Ctrl	normal-Ctrl
1	0	-90	0.42	0	0	0		8	1008	K	normal	Ctrl			normal		Ctrl	normal-Ctrl
9	7.5	82.5	6.25	11.62	0.33	12.99		9	1009	K	normal	Ctrl			normal		Ctrl	normal-Ctrl
9	3.75	86.25	4.17	9.19	0.17	9.19		9	1009	K	normal	Ctrl			normal		Ctrl	normal-Ctrl
9	15	75	15.42	11.62	0.67	18.37		9	1009	K	normal	Ctrl			normal		Ctrl	normal-Ctrl
8	3.75	63.75	2.5	9.19	0.17	9.19		9	1009	K	normal	Ctrl			normal		Ctrl	normal-Ctrl
8	0	67.5	0.42	0	0	0		9	1009	K	normal	Ctrl			normal		Ctrl	normal-Ctrl
8	0	67.5	0.42	0	0	0		9	1009	K	normal	Ctrl			normal		Ctrl	normal-Ctrl
7	0	45	1.25	0	0	0		9	1009	K	normal	Ctrl			normal		Ctrl	normal-Ctrl
7	0	45	0.42	0	0	0		9	1009	K	normal	Ctrl			normal		Ctrl	normal-Ctrl
7	0	45	0.42	0	0	0		9	1009	K	normal	Ctrl			normal		Ctrl	normal-Ctrl
6	0	22.5	1.25	0	0	0		9	1009	K	normal	Ctrl			normal		Ctrl	normal-Ctrl
6	3.75	26.25	3.33	9.19	0.17	9.19		9	1009	K	normal	Ctrl			normal		Ctrl	normal-Ctrl
6	0	22.5	0.42	0	0	0		9	1009	K	normal	Ctrl			normal		Ctrl	normal-Ctrl
5	0	0	1.25	0	0	0		9	1009	K	normal	Ctrl			normal		Ctrl	normal-Ctrl
5	0	0	0.42	0	0	0		9	1009	K	normal	Ctrl			normal		Ctrl	normal-Ctrl
5	0	0	0.42	0	0	0		9	1009	K	normal	Ctrl			normal		Ctrl	normal-Ctrl
4	0	-22.5	1.25	0	0	0		9	1009	K	normal	Ctrl			normal		Ctrl	normal-Ctrl
4	0	-22.5	0.42	0	0	0		9	1009	K	normal	Ctrl			normal		Ctrl	normal-Ctrl
4	0	-22.5	0.42	0	0	0		9	1009	K	normal	Ctrl			normal		Ctrl	normal-Ctrl
3	0	-45	1.25	0	0	0		9	1009	K	normal	Ctrl			normal		Ctrl	normal-Ctrl
3	0	-45	0.42	0	0	0		9	1009	K	normal	Ctrl			normal		Ctrl	normal-Ctrl
3	0	-45	0.42	0	0	0		9	1009	K	normal	Ctrl			normal		Ctrl	normal-Ctrl
2	0	-67.5	1.25	0	0	0		9	1009	K	normal	Ctrl			normal		Ctrl	normal-Ctrl
2	0	-67.5	0.42	0	0	0		9	1009	K	normal	Ctrl			normal		Ctrl	normal-Ctrl
2	0	-67.5	0.42	0	0	0		9	1009	K	normal	Ctrl			normal		Ctrl	normal-Ctrl
1	0	-90	1.25	0	0	0		9	1009	K	normal	Ctrl			normal		Ctrl	normal-Ctrl
1	3.75	-86.25	3.33	9.19	0.17	9.19		9	1009	K	normal	Ctrl			normal		Ctrl	normal-Ctrl
1	18.75	-71.25	18.33	9.19	0.83	20.54		9	1009	K	normal	Ctrl			normal		Ctrl	normal-Ctrl
9	0	90	0.83	0	0	0		10	1010	K	normal	Ctrl			normal		Ctrl	normal-Ctrl
9	3.75	86.25	1.67	9.19	0.17	9.19		10	1010	K	normal	Ctrl			normal		Ctrl	normal-Ctrl
9	3.75	86.25	2.92	9.19	0.17	9.19		10	1010	K	normal	Ctrl			normal		Ctrl	normal-Ctrl
8	7.5	60	6.67	11.62	0.33	12.99		10	1010	K	normal	Ctrl			normal		Ctrl	normal-Ctrl
8	15	52.5	12.92	11.62	0.67	18.37		10	1010	K	normal	Ctrl			normal		Ctrl	normal-Ctrl
8	3.75	63.75	2.92	9.19	0.17	9.19		10	1010	K	normal	Ctrl			normal		Ctrl	normal-Ctrl
7	0	45	0.83	0	0	0		10	1010	K	normal	Ctrl			normal		Ctrl	normal-Ctrl
7	0	45	2.08	0	0	0		10	1010	K	normal	Ctrl			normal		Ctrl	normal-Ctrl
7	0	45	0.83	0	0	0		10	1010	K	normal	Ctrl			normal		Ctrl	normal-Ctrl
6	0	22.5	0.83	0	0	0		10	1010	K	normal	Ctrl			normal		Ctrl	normal-Ctrl
6	0	22.5	2.08	0	0	0		10	1010	K	normal	Ctrl			normal		Ctrl	normal-Ctrl
6	0	22.5	0.83	0	0	0		10	1010	K	normal	Ctrl			normal		Ctrl	normal-Ctrl
5	0	0	0.83	0	0	0		10	1010	K	normal	Ctrl			normal		Ctrl	normal-Ctrl
5	0	0	2.08	0	0	0		10	1010	K	normal	Ctrl			normal		Ctrl	normal-Ctrl
5	0	0	0.83	0	0	0		10	1010	K	normal	Ctrl			normal		Ctrl	normal-Ctrl
4	0	-22.5	0.83	0	0	0		10	1010	K	normal	Ctrl			normal		Ctrl	normal-Ctrl
4	0	-22.5	2.08	0	0	0		10	1010	K	normal	Ctrl			normal		Ctrl	normal-Ctrl
4	0	-22.5	0.83	0	0	0		10	1010	K	normal	Ctrl			normal		Ctrl	normal-Ctrl
3	0	-45	0.83	0	0	0		10	1010	K	normal	Ctrl			normal		Ctrl	normal-Ctrl
3	0	-45	2.08	0	0	0		10	1010	K	normal	Ctrl			normal		Ctrl	normal-Ctrl
3	0	-45	0.83	0	0	0		10	1010	K	normal	Ctrl			normal		Ctrl	normal-Ctrl
2	0	-67.5	0.83	0	0	0		10	1010	K	normal	Ctrl			normal		Ctrl	normal-Ctrl
2	0	-67.5	2.08	0	0	0		10	1010	K	normal	Ctrl			normal		Ctrl	normal-Ctrl
2	0	-67.5	0.83	0	0	0		10	1010	K	normal	Ctrl			normal		Ctrl	normal-Ctrl
1	0	-90	0.83	0	0	0		10	1010	K	normal	Ctrl			normal		Ctrl	normal-Ctrl
1	0	-90	2.08	0	0	0		10	1010	K	normal	Ctrl			normal		Ctrl	normal-Ctrl
1	0	-90	0.83	0	0	0		10	1010	K	normal	Ctrl			normal		Ctrl	normal-Ctrl
9	0	90	0.42	0	0	0		11	1011	K	normal	Ctrl			normal		Ctrl	normal-Ctrl
[truncated: 82 more rows]
