# Supplementary material for: Establishing standardized conditions for clinically available sound-localization tests: A multicenter approach
Source: PLoS One. 2025 Aug 14;20(8):e0327124. doi: 10.1371/journal.pone.0327124 (PMC12352838; doi:10.1371/journal.pone.0327124)
Supplement: S2 Dataset — (XLSX) [file pone.0327124.s002.xlsx]

## Sheet: Sheet1
speaker	Hearing loss side	d	phi	d_b	s	d[LS]	RMS	_1	name	new name	location	noise	HA	normal SSD-Ctrl	lowpass SSD-Ctrl	Ctrl normal-lowpass	SSD normal-lowpass	normal SSD-CROSvsCtrl	normal-lowpass	age	sex	age at disease	diseaseperiod	use of HA	periods of HA	better 125	better 250	better 500	better 1000	better 2000	better 4000	better 8000	worse 125	worse 250	worse 500	worse 1000	worse 2000	worse 4000	worse 8000	bone worse 250	bone worse 500	bone worse 1000	bone worse 2000	bone worse 4000	HA worse 125	HA worse 250	HA worse 500	HA worse 1000	HA worse 2000
1	L	93.75	3.75	90	9.19	4.17	94.12		1	1	B	normal	SSD	SSD				SSD		64	M	61	3	y	0.5	20	20	20	15	20	10	55	75	95	115	115	115	115	100	60	70	75	75	65
2	L	67.5	0	63.75	0	3	67.5		1	1	B	normal	SSD	SSD				SSD		64	M	61	3	y	0.5	20	20	20	15	20	10	55	75	95	115	115	115	115	100	60	70	75	75	65
3	L	48.75	3.75	45	9.19	2.17	49.47		1	1	B	normal	SSD	SSD				SSD		64	M	61	3	y	0.5	20	20	20	15	20	10	55	75	95	115	115	115	115	100	60	70	75	75	65
4	L	22.5	0	18.75	0	1	22.5		1	1	B	normal	SSD	SSD				SSD		64	M	61	3	y	0.5	20	20	20	15	20	10	55	75	95	115	115	115	115	100	60	70	75	75	65
5	L	3.75	3.75	0	9.19	0.17	9.19		1	1	B	normal	SSD	SSD				SSD		64	M	61	3	y	0.5	20	20	20	15	20	10	55	75	95	115	115	115	115	100	60	70	75	75	65
6	L	15	7.5	18.75	11.62	0.67	18.37		1	1	B	normal	SSD	SSD				SSD		64	M	61	3	y	0.5	20	20	20	15	20	10	55	75	95	115	115	115	115	100	60	70	75	75	65
7	L	37.5	7.5	41.25	11.62	1.67	38.97		1	1	B	normal	SSD	SSD				SSD		64	M	61	3	y	0.5	20	20	20	15	20	10	55	75	95	115	115	115	115	100	60	70	75	75	65
8	L	67.5	0	71.25	0	3	67.5		1	1	B	normal	SSD	SSD				SSD		64	M	61	3	y	0.5	20	20	20	15	20	10	55	75	95	115	115	115	115	100	60	70	75	75	65
9	L	82.5	7.5	86.25	11.62	3.67	83.18		1	1	B	normal	SSD	SSD				SSD		64	M	61	3	y	0.5	20	20	20	15	20	10	55	75	95	115	115	115	115	100	60	70	75	75	65
1	L	150	60	100.42	11.62	6.67	150.37		1	1	C	normal	SSD	SSD				SSD		56	M	13	43	no	no	25	30	25	25	35	55	50	60	80	100	100	105	110	100	55	65	70	70	60
2	L	138.75	71.25	89.17	16.94	6.17	139.61		1	1	C	normal	SSD	SSD				SSD		56	M	13	43	no	no	25	30	25	25	35	55	50	60	80	100	100	105	110	100	55	65	70	70	60
3	L	105	60	55.42	11.62	4.67	105.53		1	1	C	normal	SSD	SSD				SSD		56	M	13	43	no	no	25	30	25	25	35	55	50	60	80	100	100	105	110	100	55	65	70	70	60
4	L	56.25	33.75	6.67	12.32	2.5	57.36		1	1	C	normal	SSD	SSD				SSD		56	M	13	43	no	no	25	30	25	25	35	55	50	60	80	100	100	105	110	100	55	65	70	70	60
5	L	41.25	41.25	8.33	22.12	1.83	45.93		1	1	C	normal	SSD	SSD				SSD		56	M	13	43	no	no	25	30	25	25	35	55	50	60	80	100	100	105	110	100	55	65	70	70	60
6	L	30	52.5	19.58	30.74	1.33	41.08		1	1	C	normal	SSD	SSD				SSD		56	M	13	43	no	no	25	30	25	25	35	55	50	60	80	100	100	105	110	100	55	65	70	70	60
7	L	18.75	26.25	68.33	22.12	0.83	27.56		1	1	C	normal	SSD	SSD				SSD		56	M	13	43	no	no	25	30	25	25	35	55	50	60	80	100	100	105	110	100	55	65	70	70	60
8	L	18.75	48.75	68.33	16.94	0.83	24.3		1	1	C	normal	SSD	SSD				SSD		56	M	13	43	no	no	25	30	25	25	35	55	50	60	80	100	100	105	110	100	55	65	70	70	60
9	L	37.5	52.5	87.08	23.24	1.67	43.08		1	1	C	normal	SSD	SSD				SSD		56	M	13	43	no	no	25	30	25	25	35	55	50	60	80	100	100	105	110	100	55	65	70	70	60
1	R	108.75	18.75	88.75	55.87	4.83	120.12		1	1	D	normal	SSD	SSD			normal		normal	77	F	5	72	no	no	30	25	30	30	40	45	80	75	95	105	105	105	105	95	50	65	75	80	85
2	R	101.25	33.75	81.25	36.97	4.5	106.73		1	1	D	normal	SSD	SSD			normal		normal	77	F	5	72	no	no	30	25	30	30	40	45	80	75	95	105	105	105	105	95	50	65	75	80	85
3	R	63.75	18.75	43.75	26.3	2.83	68.12		1	1	D	normal	SSD	SSD			normal		normal	77	F	5	72	no	no	30	25	30	30	40	45	80	75	95	105	105	105	105	95	50	65	75	80	85
4	R	33.75	11.25	13.75	42.09	1.5	51.14		1	1	D	normal	SSD	SSD			normal		normal	77	F	5	72	no	no	30	25	30	30	40	45	80	75	95	105	105	105	105	95	50	65	75	80	85
5	R	26.25	26.25	6.25	38.75	1.17	44.05		1	1	D	normal	SSD	SSD			normal		normal	77	F	5	72	no	no	30	25	30	30	40	45	80	75	95	105	105	105	105	95	50	65	75	80	85
6	R	7.5	15	27.5	33.87	0.33	31.82		1	1	D	normal	SSD	SSD			normal		normal	77	F	5	72	no	no	30	25	30	30	40	45	80	75	95	105	105	105	105	95	50	65	75	80	85
7	R	22.5	22.5	42.5	37.65	1	41.08		1	1	D	normal	SSD	SSD			normal		normal	77	F	5	72	no	no	30	25	30	30	40	45	80	75	95	105	105	105	105	95	50	65	75	80	85
8	R	52.5	15	72.5	23.24	2.33	56.62		1	1	D	normal	SSD	SSD			normal		normal	77	F	5	72	no	no	30	25	30	30	40	45	80	75	95	105	105	105	105	95	50	65	75	80	85
9	R	71.25	18.75	91.25	50.14	3.17	84.69		1	1	D	normal	SSD	SSD			normal		normal	77	F	5	72	no	no	30	25	30	30	40	45	80	75	95	105	105	105	105	95	50	65	75	80	85
1	R	0	-90	90	0	0	0		1	1	G	normal	SSD	SSD			normal			53	M	52.08	0.92	no	no	30	20	15	5	10	5	15	75	95	105	90	80	70	80	50	60	75	75	60
2	R	22.5	-90	67.5	0	1	22.5		1	1	G	normal	SSD	SSD			normal			53	M	52.08	0.92	no	no	30	20	15	5	10	5	15	75	95	105	90	80	70	80	50	60	75	75	60
3	R	45	-90	45	0	2	45		1	1	G	normal	SSD	SSD			normal			53	M	52.08	0.92	no	no	30	20	15	5	10	5	15	75	95	105	90	80	70	80	50	60	75	75	60
4	R	67.5	-90	22.5	0	3	67.5		1	1	G	normal	SSD	SSD			normal			53	M	52.08	0.92	no	no	30	20	15	5	10	5	15	75	95	105	90	80	70	80	50	60	75	75	60
5	R	90	-90	0	0	4	90		1	1	G	normal	SSD	SSD			normal			53	M	52.08	0.92	no	no	30	20	15	5	10	5	15	75	95	105	90	80	70	80	50	60	75	75	60
6	R	112.5	-90	22.5	0	5	112.5		1	1	G	normal	SSD	SSD			normal			53	M	52.08	0.92	no	no	30	20	15	5	10	5	15	75	95	105	90	80	70	80	50	60	75	75	60
7	R	135	-90	45	0	6	135		1	1	G	normal	SSD	SSD			normal			53	M	52.08	0.92	no	no	30	20	15	5	10	5	15	75	95	105	90	80	70	80	50	60	75	75	60
8	R	157.5	-90	67.5	0	7	157.5		1	1	G	normal	SSD	SSD			normal			53	M	52.08	0.92	no	no	30	20	15	5	10	5	15	75	95	105	90	80	70	80	50	60	75	75	60
9	R	180	-90	90	0	8	180		1	1	G	normal	SSD	SSD			normal			53	M	52.08	0.92	no	no	30	20	15	5	10	5	15	75	95	105	90	80	70	80	50	60	75	75	60
1	L	90	0	70	63.64	4	107.12		1	1	H	normal	SSD	SSD						73	F	72.44	0.56	no	no	30	30	20	25	30	50	75	75	95	115	115	115	115	105	60	70	75	75	65
2	L	90	22.5	70	66.75	4	108.69		1	1	H	normal	SSD	SSD						73	F	72.44	0.56	no	no	30	30	20	25	30	50	75	75	95	115	115	115	115	105	60	70	75	75	65
3	L	33.75	-11.25	13.75	54.65	1.5	60.23		1	1	H	normal	SSD	SSD						73	F	72.44	0.56	no	no	30	30	20	25	30	50	75	75	95	115	115	115	115	105	60	70	75	75	65
4	L	22.5	0	2.5	63.64	1	62.3		1	1	H	normal	SSD	SSD						73	F	72.44	0.56	no	no	30	30	20	25	30	50	75	75	95	115	115	115	115	105	60	70	75	75	65
5	L	18.75	18.75	1.25	61.07	0.83	58.82		1	1	H	normal	SSD	SSD						73	F	72.44	0.56	no	no	30	30	20	25	30	50	75	75	95	115	115	115	115	105	60	70	75	75	65
6	L	3.75	26.25	16.25	33.12	0.17	30.47		1	1	H	normal	SSD	SSD						73	F	72.44	0.56	no	no	30	30	20	25	30	50	75	75	95	115	115	115	115	105	60	70	75	75	65
7	L	7.5	37.5	27.5	58.09	0.33	53.56		1	1	H	normal	SSD	SSD						73	F	72.44	0.56	no	no	30	30	20	25	30	50	75	75	95	115	115	115	115	105	60	70	75	75	65
8	L	45	22.5	65	60.37	2	71.15		1	1	H	normal	SSD	SSD						73	F	72.44	0.56	no	no	30	30	20	25	30	50	75	75	95	115	115	115	115	105	60	70	75	75	65
9	L	26.25	63.75	46.25	54.03	1.17	55.87		1	1	H	normal	SSD	SSD						73	F	72.44	0.56	no	no	30	30	20	25	30	50	75	75	95	115	115	115	115	105	60	70	75	75	65
1	R	63.75	-26.25	74.58	50.14	2.83	78.48		1	1	J	normal	SSD	SSD			normal		normal	67	M	59	8	no	no	40	35	30	25	25	55	60	75	95	115	115	115	115	105	60	70	75	75	65
2	R	37.5	-30	48.33	44.24	1.67	55.11		1	1	J	normal	SSD	SSD			normal		normal	67	M	59	8	no	no	40	35	30	25	25	55	60	75	95	115	115	115	115	105	60	70	75	75	65
3	R	11.25	-33.75	22.08	58.24	0.5	54.34		1	1	J	normal	SSD	SSD			normal		normal	67	M	59	8	no	no	40	35	30	25	25	55	60	75	95	115	115	115	115	105	60	70	75	75	65
4	R	18.75	-41.25	7.92	33.12	0.83	35.58		1	1	J	normal	SSD	SSD			normal		normal	67	M	59	8	no	no	40	35	30	25	25	55	60	75	95	115	115	115	115	105	60	70	75	75	65
5	R	7.5	-7.5	3.33	72.09	0.33	66.24		1	1	J	normal	SSD	SSD			normal		normal	67	M	59	8	no	no	40	35	30	25	25	55	60	75	95	115	115	115	115	105	60	70	75	75	65
6	R	15	7.5	4.17	64.69	0.67	60.93		1	1	J	normal	SSD	SSD			normal		normal	67	M	59	8	no	no	40	35	30	25	25	55	60	75	95	115	115	115	115	105	60	70	75	75	65
7	R	48.75	-3.75	37.92	75.86	2.17	84.69		1	1	J	normal	SSD	SSD			normal		normal	67	M	59	8	no	no	40	35	30	25	25	55	60	75	95	115	115	115	115	105	60	70	75	75	65
8	R	11.25	56.25	0.42	36.97	0.5	35.58		1	1	J	normal	SSD	SSD			normal		normal	67	M	59	8	no	no	40	35	30	25	25	55	60	75	95	115	115	115	115	105	60	70	75	75	65
9	R	108.75	-18.75	97.92	65.85	4.83	124.26		1	1	J	normal	SSD	SSD			normal		normal	67	M	59	8	no	no	40	35	30	25	25	55	60	75	95	115	115	115	115	105	60	70	75	75	65
1	L	93.75	3.75	89.58	22.12	4.17	95.9		2	2	A	normal	SSD	SSD			normal		normal	73	M	71	2	no	no	45	40	40	35	35	25	65	75	65	65	70	90	100	105	25	30	45	60	55
2	L	67.5	0	63.33	20.12	3	69.96		2	2	A	normal	SSD	SSD			normal		normal	73	M	71	2	no	no	45	40	40	35	35	25	65	75	65	65	70	90	100	105	25	30	45	60	55
3	L	37.5	-7.5	33.33	11.62	1.67	38.97		2	2	A	normal	SSD	SSD			normal		normal	73	M	71	2	no	no	45	40	40	35	35	25	65	75	65	65	70	90	100	105	25	30	45	60	55
4	L	18.75	-3.75	14.58	16.94	0.83	24.3		2	2	A	normal	SSD	SSD			normal		normal	73	M	71	2	no	no	45	40	40	35	35	25	65	75	65	65	70	90	100	105	25	30	45	60	55
5	L	7.5	-7.5	11.67	18.37	0.33	18.37		2	2	A	normal	SSD	SSD			normal		normal	73	M	71	2	no	no	45	40	40	35	35	25	65	75	65	65	70	90	100	105	25	30	45	60	55
6	L	22.5	0	26.67	14.23	1	25.98		2	2	A	normal	SSD	SSD			normal		normal	73	M	71	2	no	no	45	40	40	35	35	25	65	75	65	65	70	90	100	105	25	30	45	60	55
7	L	18.75	26.25	22.92	26.3	0.83	30.47		2	2	A	normal	SSD	SSD			normal		normal	73	M	71	2	no	no	45	40	40	35	35	25	65	75	65	65	70	90	100	105	25	30	45	60	55
8	L	52.5	15	56.67	30.74	2.33	59.53		2	2	A	normal	SSD	SSD			normal		normal	73	M	71	2	no	no	45	40	40	35	35	25	65	75	65	65	70	90	100	105	25	30	45	60	55
9	L	78.75	11.25	82.92	23.6	3.5	81.64		2	2	A	normal	SSD	SSD			normal		normal	73	M	71	2	no	no	45	40	40	35	35	25	65	75	65	65	70	90	100	105	25	30	45	60	55
1	L	105	15	102.08	30.74	4.67	108.69		2	2	B	normal	SSD	SSD			normal		normal	75	M	25	50	no	no	30	25	30	35	45	50	85	75	95	115	115	115	115	105	60	70	75	75	65
2	L	86.25	18.75	83.33	38.75	3.83	93.22		2	2	B	normal	SSD	SSD			normal		normal	75	M	25	50	no	no	30	25	30	35	45	50	85	75	95	115	115	115	115	105	60	70	75	75	65
3	L	15	-30	12.08	59.81	0.67	56.62		2	2	B	normal	SSD	SSD			normal		normal	75	M	25	50	no	no	30	25	30	35	45	50	85	75	95	115	115	115	115	105	60	70	75	75	65
4	L	15	-7.5	12.08	48.61	0.67	46.84		2	2	B	normal	SSD	SSD			normal		normal	75	M	25	50	no	no	30	25	30	35	45	50	85	75	95	115	115	115	115	105	60	70	75	75	65
5	L	15	-15	17.92	52.61	0.67	50.31		2	2	B	normal	SSD	SSD			normal		normal	75	M	25	50	no	no	30	25	30	35	45	50	85	75	95	115	115	115	115	105	60	70	75	75	65
6	L	11.25	11.25	14.17	42.09	0.5	40.04		2	2	B	normal	SSD	SSD			normal		normal	75	M	25	50	no	no	30	25	30	35	45	50	85	75	95	115	115	115	115	105	60	70	75	75	65
7	L	15	30	17.92	61.48	0.67	58.09		2	2	B	normal	SSD	SSD			normal		normal	75	M	25	50	no	no	30	25	30	35	45	50	85	75	95	115	115	115	115	105	60	70	75	75	65
8	L	45	22.5	47.92	66.75	2	75.75		2	2	B	normal	SSD	SSD			normal		normal	75	M	25	50	no	no	30	25	30	35	45	50	85	75	95	115	115	115	115	105	60	70	75	75	65
9	L	108.75	-18.75	111.67	26.3	4.83	111.37		2	2	B	normal	SSD	SSD			normal		normal	75	M	25	50	no	no	30	25	30	35	45	50	85	75	95	115	115	115	115	105	60	70	75	75	65
1	R	3.75	-86.25	62.92	9.19	0.17	9.19		2	2	D	normal	SSD	SSD			normal		normal	73	F	22	51	y	0.17	20	25	35	35	35	35	70	75	95	105	105	105	105	95	50	70	75	80	85
2	R	15	-82.5	44.17	11.62	0.67	18.37		2	2	D	normal	SSD	SSD			normal		normal	73	F	22	51	y	0.17	20	25	35	35	35	35	70	75	95	105	105	105	105	95	50	70	75	80	85
3	R	11.25	-56.25	47.92	50.81	0.5	47.73		2	2	D	normal	SSD	SSD			normal		normal	73	F	22	51	y	0.17	20	25	35	35	35	35	70	75	95	105	105	105	105	95	50	70	75	80	85
4	R	26.25	-48.75	32.92	41.28	1.17	45.93		2	2	D	normal	SSD	SSD			normal		normal	73	F	22	51	y	0.17	20	25	35	35	35	35	70	75	95	105	105	105	105	95	50	70	75	80	85
5	R	56.25	-56.25	2.92	39.62	2.5	66.87		2	2	D	normal	SSD	SSD			normal		normal	73	F	22	51	y	0.17	20	25	35	35	35	35	70	75	95	105	105	105	105	95	50	70	75	80	85
6	R	56.25	-33.75	2.92	44.43	2.5	69.35		2	2	D	normal	SSD	SSD			normal		normal	73	F	22	51	y	0.17	20	25	35	35	35	35	70	75	95	105	105	105	105	95	50	70	75	80	85
7	R	112.5	-67.5	53.33	0	5	112.5		2	2	D	normal	SSD	SSD			normal		normal	73	F	22	51	y	0.17	20	25	35	35	35	35	70	75	95	105	105	105	105	95	50	70	75	80	85
8	R	101.25	-33.75	42.08	61.62	4.5	115.83		2	2	D	normal	SSD	SSD			normal		normal	73	F	22	51	y	0.17	20	25	35	35	35	35	70	75	95	105	105	105	105	95	50	70	75	80	85
9	R	157.5	-67.5	98.33	20.12	7	158.57		2	2	D	normal	SSD	SSD			normal		normal	73	F	22	51	y	0.17	20	25	35	35	35	35	70	75	95	105	105	105	105	95	50	70	75	80	85
1	R	97.5	7.5	95	18.37	4.33	98.93		2	2	E	normal	SSD	SSD				SSD		69	M	46	23	y	3	30	30	45	45	45	60	70	60	70	80	100	115	115	105	65	65	70	75	65
2	R	75	7.5	72.5	11.62	3.33	75.75		2	2	E	normal	SSD	SSD				SSD		69	M	46	23	y	3	30	30	45	45	45	60	70	60	70	80	100	115	115	105	65	65	70	75	65
3	R	52.5	7.5	50	18.37	2.33	55.11		2	2	E	normal	SSD	SSD				SSD		69	M	46	23	y	3	30	30	45	45	45	60	70	60	70	80	100	115	115	105	65	65	70	75	65
4	R	26.25	3.75	23.75	16.94	1.17	30.47		2	2	E	normal	SSD	SSD				SSD		69	M	46	23	y	3	30	30	45	45	45	60	70	60	70	80	100	115	115	105	65	65	70	75	65
5	R	7.5	7.5	5	27.25	0.33	25.98		2	2	E	normal	SSD	SSD				SSD		69	M	46	23	y	3	30	30	45	45	45	60	70	60	70	80	100	115	115	105	65	65	70	75	65
6	R	22.5	0	25	28.46	1	34.37		2	2	E	normal	SSD	SSD				SSD		69	M	46	23	y	3	30	30	45	45	45	60	70	60	70	80	100	115	115	105	65	65	70	75	65
7	R	41.25	3.75	43.75	26.3	1.83	47.73		2	2	E	normal	SSD	SSD				SSD		69	M	46	23	y	3	30	30	45	45	45	60	70	60	70	80	100	115	115	105	65	65	70	75	65
8	R	75	-7.5	77.5	33.87	3.33	81.12		2	2	E	normal	SSD	SSD				SSD		69	M	46	23	y	3	30	30	45	45	45	60	70	60	70	80	100	115	115	105	65	65	70	75	65
9	R	97.5	-7.5	100	33.87	4.33	102.29		2	2	E	normal	SSD	SSD				SSD		69	M	46	23	y	3	30	30	45	45	45	60	70	60	70	80	100	115	115	105	65	65	70	75	65
1	R	176.25	86.25	91.67	9.19	7.83	176.45		2	2	G	normal	SSD	SSD			normal			60	F	55	5	no	no	30	25	20	25	25	20	40	75	95	115	115	115	115	105	50	65	75	75	65
2	R	150	82.5	65.42	11.62	6.67	150.37		2	2	G	normal	SSD	SSD						60	F	55	5	no	no	30	25	20	25	25	20	40	75	95	115	115	115	115	105	50	65	75	75	65
3	R	131.25	86.25	46.67	9.19	5.83	131.52		2	2	G	normal	SSD	SSD						60	F	55	5	no	no	30	25	20	25	25	20	40	75	95	115	115	115	115	105	50	65	75	75	65
4	R	112.5	90	27.92	0	5	112.5		2	2	G	normal	SSD	SSD						60	F	55	5	no	no	30	25	20	25	25	20	40	75	95	115	115	115	115	105	50	65	75	75	65
5	R	86.25	86.25	1.67	9.19	3.83	86.66		2	2	G	normal	SSD	SSD						60	F	55	5	no	no	30	25	20	25	25	20	40	75	95	115	115	115	115	105	50	65	75	75	65
6	R	56.25	78.75	28.33	12.32	2.5	57.36		2	2	G	normal	SSD	SSD						60	F	55	5	no	no	30	25	20	25	25	20	40	75	95	115	115	115	115	105	50	65	75	75	65
7	R	41.25	86.25	43.33	9.19	1.83	42.09		2	2	G	normal	SSD	SSD						60	F	55	5	no	no	30	25	20	25	25	20	40	75	95	115	115	115	115	105	50	65	75	75	65
8	R	11.25	78.75	73.33	12.32	0.5	15.91		2	2	G	normal	SSD	SSD						60	F	55	5	no	no	30	25	20	25	25	20	40	75	95	115	115	115	115	105	50	65	75	75	65
9	R	3.75	86.25	88.33	9.19	0.17	9.19		2	2	G	normal	SSD	SSD						60	F	55	5	no	no	30	25	20	25	25	20	40	75	95	115	115	115	115	105	50	65	75	75	65
1	L	138.75	48.75	66.25	48.08	6.17	145.53		2	2	I	normal	SSD	SSD						71	F	59	12	no	no	35	30	30	30	40	40	65	70	90	90	80	80	70	60	55	65	70	70	55
2	L	138.75	71.25	66.25	16.94	6.17	139.61		2	2	I	normal	SSD	SSD						71	F	59	12	no	no	35	30	30	30	40	40	65	70	90	90	80	80	70	60	55	65	70	70	55
3	L	116.25	71.25	43.75	16.94	5.17	117.27		2	2	I	normal	SSD	SSD						71	F	59	12	no	no	35	30	30	30	40	40	65	70	90	90	80	80	70	60	55	65	70	70	55
4	L	97.5	75	25	18.37	4.33	98.93		2	2	I	normal	SSD	SSD						71	F	59	12	no	no	35	30	30	30	40	40	65	70	90	90	80	80	70	60	55	65	70	70	55
5	L	71.25	71.25	1.25	16.94	3.17	72.91		2	2	I	normal	SSD	SSD						71	F	59	12	no	no	35	30	30	30	40	40	65	70	90	90	80	80	70	60	55	65	70	70	55
6	L	63.75	86.25	8.75	9.19	2.83	64.3		2	2	I	normal	SSD	SSD						71	F	59	12	no	no	35	30	30	30	40	40	65	70	90	90	80	80	70	60	55	65	70	70	55
7	L	37.5	82.5	35	11.62	1.67	38.97		2	2	I	normal	SSD	SSD						71	F	59	12	no	no	35	30	30	30	40	40	65	70	90	90	80	80	70	60	55	65	70	70	55
8	L	7.5	75	65	18.37	0.33	18.37		2	2	I	normal	SSD	SSD						71	F	59	12	no	no	35	30	30	30	40	40	65	70	90	90	80	80	70	60	55	65	70	70	55
9	L	18.75	71.25	91.25	22.12	0.83	27.56		2	2	I	normal	SSD	SSD						71	F	59	12	no	no	35	30	30	30	40	40	65	70	90	90	80	80	70	60	55	65	70	70	55
1	L	48.75	-41.25	64.17	38.75	2.17	60.23		2	2	J	normal	SSD	SSD			normal		normal	75	F	72	3	no	no	15	25	15	30	45	35	40	55	65	80	115	115	115	105	60	70	75	75	65
2	L	22.5	-45	37.92	31.82	1	36.74		2	2	J	normal	SSD	SSD					normal	75	F	72	3	no	no	15	25	15	30	45	35	40	55	65	80	115	115	115	105	60	70	75	75	65
3	L	18.75	-26.25	34.17	33.12	0.83	35.58		2	2	J	normal	SSD	SSD					normal	75	F	72	3	no	no	15	25	15	30	45	35	40	55	65	80	115	115	115	105	60	70	75	75	65
4	L	15	-37.5	0.42	30.74	0.67	31.82		2	2	J	normal	SSD	SSD					normal	75	F	72	3	no	no	15	25	15	30	45	35	40	55	65	80	115	115	115	105	60	70	75	75	65
5	L	33.75	-33.75	18.33	54.65	1.5	60.23		2	2	J	normal	SSD	SSD					normal	75	F	72	3	no	no	15	25	15	30	45	35	40	55	65	80	115	115	115	105	60	70	75	75	65
6	L	26.25	-3.75	10.83	43.67	1.17	47.73		2	2	J	normal	SSD	SSD					normal	75	F	72	3	no	no	15	25	15	30	45	35	40	55	65	80	115	115	115	105	60	70	75	75	65
7	L	26.25	18.75	10.83	38.75	1.17	44.05		2	2	J	normal	SSD	SSD					normal	75	F	72	3	no	no	15	25	15	30	45	35	40	55	65	80	115	115	115	105	60	70	75	75	65
8	L	60	7.5	44.58	48.61	2.67	74.62		2	2	J	normal	SSD	SSD					normal	75	F	72	3	no	no	15	25	15	30	45	35	40	55	65	80	115	115	115	105	60	70	75	75	65
9	L	67.5	22.5	52.08	34.86	3	74.62		2	2	J	normal	SSD	SSD					normal	75	F	72	3	no	no	15	25	15	30	45	35	40	55	65	80	115	115	115	105	60	70	75	75	65
1	L	22.5	-67.5	11.67	20.12	1	29.05		3	3	A	normal	SSD	SSD			normal		normal	62	F	61.25	0.75	y	0.5	40	35	25	10	30	15	40	45	40	45	60	85	115	105	5	0	25	60	65		30	25	25	30
2	L	11.25	-56.25	0.42	12.32	0.5	15.91		3	3	A	normal	SSD	SSD					normal	62	F	61.25	0.75	y	0.5	40	35	25	10	30	15	40	45	40	45	60	85	115	105	5	0	25	60	65		30	25	25	30
3	L	7.5	-37.5	3.33	18.37	0.33	18.37		3	3	A	normal	SSD	SSD					normal	62	F	61.25	0.75	y	0.5	40	35	25	10	30	15	40	45	40	45	60	85	115	105	5	0	25	60	65		30	25	25	30
4	L	7.5	-30	18.33	11.62	0.33	12.99		3	3	A	normal	SSD	SSD					normal	62	F	61.25	0.75	y	0.5	40	35	25	10	30	15	40	45	40	45	60	85	115	105	5	0	25	60	65		30	25	25	30
5	L	7.5	7.5	3.33	18.37	0.33	18.37		3	3	A	normal	SSD	SSD					normal	62	F	61.25	0.75	y	0.5	40	35	25	10	30	15	40	45	40	45	60	85	115	105	5	0	25	60	65		30	25	25	30
6	L	22.5	45	11.67	31.82	1	36.74		3	3	A	normal	SSD	SSD					normal	62	F	61.25	0.75	y	0.5	40	35	25	10	30	15	40	45	40	45	60	85	115	105	5	0	25	60	65		30	25	25	30
7	L	41.25	86.25	30.42	9.19	1.83	42.09		3	3	A	normal	SSD	SSD					normal	62	F	61.25	0.75	y	0.5	40	35	25	10	30	15	40	45	40	45	60	85	115	105	5	0	25	60	65		30	25	25	30
8	L	3.75	63.75	14.58	54.03	0.17	49.47		3	3	A	normal	SSD	SSD					normal	62	F	61.25	0.75	y	0.5	40	35	25	10	30	15	40	45	40	45	60	85	115	105	5	0	25	60	65		30	25	25	30
9	L	3.75	86.25	14.58	9.19	0.17	9.19		3	3	A	normal	SSD	SSD					normal	62	F	61.25	0.75	y	0.5	40	35	25	10	30	15	40	45	40	45	60	85	115	105	5	0	25	60	65		30	25	25	30
1	R	7.5	-82.5	86.25	11.62	0.33	12.99		3	3	B	normal	SSD	SSD			normal		normal	51	F	42	9	no	no	0	0	5	0	15	-5	0	50	60	70	75	80	100	105	45	60	55	75	65
2	R	7.5	-75	71.25	18.37	0.33	18.37		3	3	B	normal	SSD	SSD					normal	51	F	42	9	no	no	0	0	5	0	15	-5	0	50	60	70	75	80	100	105	45	60	55	75	65
3	R	22.5	-67.5	56.25	20.12	1	29.05		3	3	B	normal	SSD	SSD					normal	51	F	42	9	no	no	0	0	5	0	15	-5	0	50	60	70	75	80	100	105	45	60	55	75	65
4	R	63.75	-86.25	15	9.19	2.83	64.3		3	3	B	normal	SSD	SSD					normal	51	F	42	9	no	no	0	0	5	0	15	-5	0	50	60	70	75	80	100	105	45	60	55	75	65
5	R	78.75	-78.75	0	12.32	3.5	79.55		3	3	B	normal	SSD	SSD					normal	51	F	42	9	no	no	0	0	5	0	15	-5	0	50	60	70	75	80	100	105	45	60	55	75	65
6	R	105	-82.5	26.25	11.62	4.67	105.53		3	3	B	normal	SSD	SSD					normal	51	F	42	9	no	no	0	0	5	0	15	-5	0	50	60	70	75	80	100	105	45	60	55	75	65
7	R	120	-75	41.25	18.37	5.33	121.17		3	3	B	normal	SSD	SSD					normal	51	F	42	9	no	no	0	0	5	0	15	-5	0	50	60	70	75	80	100	105	45	60	55	75	65
8	R	146.25	-78.75	67.5	12.32	6.5	146.68		3	3	B	normal	SSD	SSD					normal	51	F	42	9	no	no	0	0	5	0	15	-5	0	50	60	70	75	80	100	105	45	60	55	75	65
9	R	172.5	-82.5	93.75	11.62	7.67	172.83		3	3	B	normal	SSD	SSD					normal	51	F	42	9	no	no	0	0	5	0	15	-5	0	50	60	70	75	80	100	105	45	60	55	75	65
1	R	60	-30	66.25	39.4	2.67	69.96		3	3	C	normal	SSD	SSD				SSD		74	F	63	11	no	no	25	25	20	20	55	60	75	70	85	90	110	110	110	100	55	65	70	70	60
2	R	45	-22.5	51.25	42.69	2	59.53		3	3	C	normal	SSD	SSD				SSD		74	F	63	11	no	no	25	25	20	20	55	60	75	70	85	90	110	110	110	100	55	65	70	70	60
3	R	33.75	-11.25	40	58.24	1.5	62.97		3	3	C	normal	SSD	SSD				SSD		74	F	63	11	no	no	25	25	20	20	55	60	75	70	85	90	110	110	110	100	55	65	70	70	60
4	R	7.5	-15	13.75	54.5	0.33	50.31		3	3	C	normal	SSD	SSD				SSD		74	F	63	11	no	no	25	25	20	20	55	60	75	70	85	90	110	110	110	100	55	65	70	70	60
5	R	7.5	-7.5	1.25	46.48	0.33	43.08		3	3	C	normal	SSD	SSD				SSD		74	F	63	11	no	no	25	25	20	20	55	60	75	70	85	90	110	110	110	100	55	65	70	70	60
6	R	18.75	3.75	12.5	43.67	0.83	44.05		3	3	C	normal	SSD	SSD				SSD		74	F	63	11	no	no	25	25	20	20	55	60	75	70	85	90	110	110	110	100	55	65	70	70	60
7	R	41.25	3.75	35	57.66	1.83	66.87		3	3	C	normal	SSD	SSD				SSD		74	F	63	11	no	no	25	25	20	20	55	60	75	70	85	90	110	110	110	100	55	65	70	70	60
8	R	60	7.5	53.75	66.24	2.67	85.18		3	3	C	normal	SSD	SSD				SSD		74	F	63	11	no	no	25	25	20	20	55	60	75	70	85	90	110	110	110	100	55	65	70	70	60
9	R	75	15	68.75	56.32	3.33	90.93		3	3	C	normal	SSD	SSD				SSD		74	F	63	11	no	no	25	25	20	20	55	60	75	70	85	90	110	110	110	100	55	65	70	70	60
1	L	11.25	-78.75	87.5	12.32	0.5	15.91		3	3	D	normal	SSD	SSD						66	M	65	1	y	0.17	45	40	25	20	35	25	85	75	95	95	100	100	100	95	45	60	70	70	80
2	L	7.5	-75	68.75	18.37	0.33	18.37		3	3	D	normal	SSD	SSD						66	M	65	1	y	0.17	45	40	25	20	35	25	85	75	95	95	100	100	100	95	45	60	70	70	80
3	L	22.5	-67.5	53.75	14.23	1	25.98		3	3	D	normal	SSD	SSD						66	M	65	1	y	0.17	45	40	25	20	35	25	85	75	95	95	100	100	100	95	45	60	70	70	80
4	L	52.5	-75	23.75	11.62	2.33	53.56		3	3	D	normal	SSD	SSD						66	M	65	1	y	0.17	45	40	25	20	35	25	85	75	95	95	100	100	100	95	45	60	70	70	80
5	L	82.5	-82.5	6.25	11.62	3.67	83.18		3	3	D	normal	SSD	SSD						66	M	65	1	y	0.17	45	40	25	20	35	25	85	75	95	95	100	100	100	95	45	60	70	70	80
6	L	97.5	-75	21.25	11.62	4.33	98.08		3	3	D	normal	SSD	SSD						66	M	65	1	y	0.17	45	40	25	20	35	25	85	75	95	95	100	100	100	95	45	60	70	70	80
7	L	120	-75	43.75	11.62	5.33	120.47		3	3	D	normal	SSD	SSD						66	M	65	1	y	0.17	45	40	25	20	35	25	85	75	95	95	100	100	100	95	45	60	70	70	80
8	L	138.75	-71.25	62.5	16.94	6.17	139.61		3	3	D	normal	SSD	SSD						66	M	65	1	y	0.17	45	40	25	20	35	25	85	75	95	95	100	100	100	95	45	60	70	70	80
9	L	176.25	-86.25	100	9.19	7.83	176.45		3	3	D	normal	SSD	SSD						66	M	65	1	y	0.17	45	40	25	20	35	25	85	75	95	95	100	100	100	95	45	60	70	70	80
1	R	7.5	-82.5	75.83	11.62	0.33	12.99		3	3	E	normal	SSD	SSD				SSD		40	M	27	13	y	0.25	15	15	10	10	65	25	5	75	95	110	115	95	90	105	45	60	55	65	30
2	R	15	-82.5	53.33	11.62	0.67	18.37		3	3	E	normal	SSD	SSD				SSD		40	M	27	13	y	0.25	15	15	10	10	65	25	5	75	95	110	115	95	90	105	45	60	55	65	30
3	R	22.5	-67.5	45.83	14.23	1	25.98		3	3	E	normal	SSD	SSD				SSD		40	M	27	13	y	0.25	15	15	10	10	65	25	5	75	95	110	115	95	90	105	45	60	55	65	30
4	R	30	-52.5	38.33	11.62	1.33	31.82		3	3	E	normal	SSD	SSD				SSD		40	M	27	13	y	0.25	15	15	10	10	65	25	5	75	95	110	115	95	90	105	45	60	55	65	30
5	R	63.75	-63.75	4.58	22.12	2.83	66.87		3	3	E	normal	SSD	SSD				SSD		40	M	27	13	y	0.25	15	15	10	10	65	25	5	75	95	110	115	95	90	105	45	60	55	65	30
6	R	86.25	-63.75	17.92	29.91	3.83	90.47		3	3	E	normal	SSD	SSD				SSD		40	M	27	13	y	0.25	15	15	10	10	65	25	5	75	95	110	115	95	90	105	45	60	55	65	30
7	R	112.5	-67.5	44.17	28.46	5	115.46		3	3	E	normal	SSD	SSD				SSD		40	M	27	13	y	0.25	15	15	10	10	65	25	5	75	95	110	115	95	90	105	45	60	55	65	30
8	R	131.25	-63.75	62.92	29.91	5.83	134.06		3	3	E	normal	SSD	SSD				SSD		40	M	27	13	y	0.25	15	15	10	10	65	25	5	75	95	110	115	95	90	105	45	60	55	65	30
9	R	161.25	-71.25	92.92	16.94	7.17	161.99		3	3	E	normal	SSD	SSD				SSD		40	M	27	13	y	0.25	15	15	10	10	65	25	5	75	95	110	115	95	90	105	45	60	55	65	30
1	R	71.25	-18.75	75.42	77.18	3.17	100.2		3	3	G	normal	SSD	SSD			normal			51	F	50.5	0.5	no	no	25	20	15	10	15	25	15	75	90	90	80	85	75	55	50	60	75	75	60
2	R	82.5	15	86.67	76.19	3.67	107.91		3	3	G	normal	SSD	SSD						51	F	50.5	0.5	no	no	25	20	15	10	15	25	15	75	90	90	80	85	75	55	50	60	75	75	60
3	R	3.75	-41.25	7.92	67.37	0.17	61.62		3	3	G	normal	SSD	SSD						51	F	50.5	0.5	no	no	25	20	15	10	15	25	15	75	90	90	80	85	75	55	50	60	75	75	60
4	R	30	7.5	34.17	63.11	1.33	64.95		3	3	G	normal	SSD	SSD						51	F	50.5	0.5	no	no	25	20	15	10	15	25	15	75	90	90	80	85	75	55	50	60	75	75	60
5	R	33.75	-33.75	29.58	64.82	1.5	68.12		3	3	G	normal	SSD	SSD						51	F	50.5	0.5	no	no	25	20	15	10	15	25	15	75	90	90	80	85	75	55	50	60	75	75	60
6	R	7.5	15	3.33	46.48	0.33	43.08		3	3	G	normal	SSD	SSD						51	F	50.5	0.5	no	no	25	20	15	10	15	25	15	75	90	90	80	85	75	55	50	60	75	75	60
7	R	37.5	7.5	33.33	77.51	1.67	80.08		3	3	G	normal	SSD	SSD						51	F	50.5	0.5	no	no	25	20	15	10	15	25	15	75	90	90	80	85	75	55	50	60	75	75	60
8	R	75	-7.5	70.83	69.23	3.33	98.08		3	3	G	normal	SSD	SSD						51	F	50.5	0.5	no	no	25	20	15	10	15	25	15	75	90	90	80	85	75	55	50	60	75	75	60
9	R	71.25	18.75	67.08	67.37	3.17	94.12		3	3	G	normal	SSD	SSD						51	F	50.5	0.5	no	no	25	20	15	10	15	25	15	75	90	90	80	85	75	55	50	60	75	75	60
1	L	165	75	89.58	11.62	7.33	165.34		3	3	H	normal	SSD	SSD						67	M	53	14	no	no	20	25	20	20	35	85	100	75	95	105	85	75	60	65	60	70	75	75	60
2	L	142.5	75	67.08	11.62	6.33	142.89		3	3	H	normal	SSD	SSD						67	M	53	14	no	no	20	25	20	20	35	85	100	75	95	105	85	75	60	65	60	70	75	75	60
3	L	120	75	44.58	11.62	5.33	120.47		3	3	H	normal	SSD	SSD						67	M	53	14	no	no	20	25	20	20	35	85	100	75	95	105	85	75	60	65	60	70	75	75	60
4	L	97.5	75	22.08	11.62	4.33	98.08		3	3	H	normal	SSD	SSD						67	M	53	14	no	no	20	25	20	20	35	85	100	75	95	105	85	75	60	65	60	70	75	75	60
5	L	78.75	78.75	3.33	12.32	3.5	79.55		3	3	H	normal	SSD	SSD						67	M	53	14	no	no	20	25	20	20	35	85	100	75	95	105	85	75	60	65	60	70	75	75	60
6	L	52.5	75	22.92	11.62	2.33	53.56		3	3	H	normal	SSD	SSD						67	M	53	14	no	no	20	25	20	20	35	85	100	75	95	105	85	75	60	65	60	70	75	75	60
7	L	26.25	71.25	49.17	9.19	1.17	27.56		3	3	H	normal	SSD	SSD						67	M	53	14	no	no	20	25	20	20	35	85	100	75	95	105	85	75	60	65	60	70	75	75	60
8	L	7.5	75	67.92	11.62	0.33	12.99		3	3	H	normal	SSD	SSD						67	M	53	14	no	no	20	25	20	20	35	85	100	75	95	105	85	75	60	65	60	70	75	75	60
9	L	11.25	78.75	86.67	12.32	0.5	15.91		3	3	H	normal	SSD	SSD						67	M	53	14	no	no	20	25	20	20	35	85	100	75	95	105	85	75	60	65	60	70	75	75	60
1	R	56.25	-33.75	66.25	56.47	2.5	76.3		3	3	I	normal	SSD	SSD						55	F	5	50	no	no	5	5	0	-5	0	20	5	70	90	105	105	110	110	100	55	65	70	70	60
2	R	37.5	-30	47.5	59.81	1.67	66.24		3	3	I	normal	SSD	SSD						55	F	5	50	no	no	5	5	0	-5	0	20	5	70	90	105	105	110	110	100	55	65	70	70	60
3	R	3.75	-41.25	13.75	59.39	0.17	54.34		3	3	I	normal	SSD	SSD						55	F	5	50	no	no	5	5	0	-5	0	20	5	70	90	105	105	110	110	100	55	65	70	70	60
4	R	33.75	-56.25	23.75	50.81	1.5	57.36		3	3	I	normal	SSD	SSD						55	F	5	50	no	no	5	5	0	-5	0	20	5	70	90	105	105	110	110	100	55	65	70	70	60
5	R	15	-15	5	54.5	0.67	51.96		3	3	I	normal	SSD	SSD						55	F	5	50	no	no	5	5	0	-5	0	20	5	70	90	105	105	110	110	100	55	65	70	70	60
6	R	22.5	0	12.5	53.24	1	53.56		3	3	I	normal	SSD	SSD						55	F	5	50	no	no	5	5	0	-5	0	20	5	70	90	105	105	110	110	100	55	65	70	70	60
7	R	26.25	18.75	16.25	64.3	1.17	64.3		3	3	I	normal	SSD	SSD						55	F	5	50	no	no	5	5	0	-5	0	20	5	70	90	105	105	110	110	100	55	65	70	70	60
8	R	37.5	30	27.5	72.09	1.67	75.75		3	3	I	normal	SSD	SSD						55	F	5	50	no	no	5	5	0	-5	0	20	5	70	90	105	105	110	110	100	55	65	70	70	60
9	R	52.5	37.5	42.5	66.24	2.33	80.08		3	3	I	normal	SSD	SSD						55	F	5	50	no	no	5	5	0	-5	0	20	5	70	90	105	105	110	110	100	55	65	70	70	60
1	L	112.5	22.5	104.58	80.5	5	134.37		3	3	J	normal	SSD	SSD			normal		normal	73	M	64	9	no	no	30	30	30	10	25	40	35	75	95	90	70	75	70	55	60	60	70	75	65
2	L	56.25	-11.25	48.33	63.24	2.5	80.6		3	3	J	normal	SSD	SSD					normal	73	M	64	9	no	no	30	30	30	10	25	40	35	75	95	90	70	75	70	55	60	60	70	75	65
3	L	30	-15	22.08	69.23	1.33	69.96		3	3	J	normal	SSD	SSD					normal	73	M	64	9	no	no	30	30	30	10	25	40	35	75	95	90	70	75	70	55	60	60	70	75	65
4	L	33.75	11.25	25.83	67.87	1.5	70.56		3	3	J	normal	SSD	SSD					normal	73	M	64	9	no	no	30	30	30	10	25	40	35	75	95	90	70	75	70	55	60	60	70	75	65
5	L	3.75	3.75	4.17	41.28	0.17	37.87		3	3	J	normal	SSD	SSD					normal	73	M	64	9	no	no	30	30	30	10	25	40	35	75	95	90	70	75	70	55	60	60	70	75	65
6	L	45	-22.5	52.92	40.25	2	58.09		3	3	J	normal	SSD	SSD					normal	73	M	64	9	no	no	30	30	30	10	25	40	35	75	95	90	70	75	70	55	60	60	70	75	65
7	L	3.75	41.25	11.67	68.86	0.17	62.97		3	3	J	normal	SSD	SSD					normal	73	M	64	9	no	no	30	30	30	10	25	40	35	75	95	90	70	75	70	55	60	60	70	75	65
8	L	15	52.5	22.92	39.4	0.67	38.97		3	3	J	normal	SSD	SSD					normal	73	M	64	9	no	no	30	30	30	10	25	40	35	75	95	90	70	75	70	55	60	60	70	75	65
9	L	101.25	-11.25	109.17	73.6	4.5	121.51		3	3	J	normal	SSD	SSD					normal	73	M	64	9	no	no	30	30	30	10	25	40	35	75	95	90	70	75	70	55	60	60	70	75	65
1	L	45	-45	44.58	47.2	2	62.3		4	4	A	normal	SSD	SSD					normal	37	F	7	30	no	no	20	15	5	5	5	0	0	75	95	115	115	115	115	105	60	70	75	75	65
2	L	41.25	-26.25	40.83	48.08	1.83	60.23		4	4	A	normal	SSD	SSD					normal	37	F	7	30	no	no	20	15	5	5	5	0	0	75	95	115	115	115	115	105	60	70	75	75	65
3	L	22.5	-22.5	22.08	62.03	1	60.93		4	4	A	normal	SSD	SSD					normal	37	F	7	30	no	no	20	15	5	5	5	0	0	75	95	115	115	115	115	105	60	70	75	75	65
4	L	30	7.5	29.58	56.32	1.33	59.53		4	4	A	normal	SSD	SSD					normal	37	F	7	30	no	no	20	15	5	5	5	0	0	75	95	115	115	115	115	105	60	70	75	75	65
5	L	33.75	-33.75	34.17	74.96	1.5	76.3		4	4	A	normal	SSD	SSD					normal	37	F	7	30	no	no	20	15	5	5	5	0	0	75	95	115	115	115	115	105	60	70	75	75	65
6	L	18.75	3.75	19.17	57.66	0.83	55.87		4	4	A	normal	SSD	SSD					normal	37	F	7	30	no	no	20	15	5	5	5	0	0	75	95	115	115	115	115	105	60	70	75	75	65
7	L	15	30	15.42	50.65	0.67	48.61		4	4	A	normal	SSD	SSD					normal	37	F	7	30	no	no	20	15	5	5	5	0	0	75	95	115	115	115	115	105	60	70	75	75	65
8	L	45	22.5	45.42	80.5	2	86.17		4	4	A	normal	SSD	SSD					normal	37	F	7	30	no	no	20	15	5	5	5	0	0	75	95	115	115	115	115	105	60	70	75	75	65
9	L	22.5	67.5	22.92	45	1	46.84		4	4	A	normal	SSD	SSD					normal	37	F	7	30	no	no	20	15	5	5	5	0	0	75	95	115	115	115	115	105	60	70	75	75	65
1	L	157.5	67.5	86.25	0	7	157.5		4	4	B	normal	SSD	SSD			normal		normal	60	F	35	25	no	no	20	20	20	10	5	10	15	75	95	115	115	115	115	105	60	70	75	75	65
2	L	135	67.5	63.75	0	6	135		4	4	B	normal	SSD	SSD			normal		normal	60	F	35	25	no	no	20	20	20	10	5	10	15	75	95	115	115	115	115	105	60	70	75	75	65
3	L	116.25	71.25	45	9.19	5.17	116.55		4	4	B	normal	SSD	SSD			normal		normal	60	F	35	25	no	no	20	20	20	10	5	10	15	75	95	115	115	115	115	105	60	70	75	75	65
4	L	90	67.5	18.75	0	4	90		4	4	B	normal	SSD	SSD			normal		normal	60	F	35	25	no	no	20	20	20	10	5	10	15	75	95	115	115	115	115	105	60	70	75	75	65
5	L	67.5	67.5	3.75	0	3	67.5		4	4	B	normal	SSD	SSD			normal		normal	60	F	35	25	no	no	20	20	20	10	5	10	15	75	95	115	115	115	115	105	60	70	75	75	65
6	L	45	67.5	26.25	0	2	45		4	4	B	normal	SSD	SSD			normal		normal	60	F	35	25	no	no	20	20	20	10	5	10	15	75	95	115	115	115	115	105	60	70	75	75	65
7	L	26.25	71.25	45	9.19	1.17	27.56		4	4	B	normal	SSD	SSD			normal		normal	60	F	35	25	no	no	20	20	20	10	5	10	15	75	95	115	115	115	115	105	60	70	75	75	65
8	L	15	82.5	56.25	11.62	0.67	18.37		4	4	B	normal	SSD	SSD			normal		normal	60	F	35	25	no	no	20	20	20	10	5	10	15	75	95	115	115	115	115	105	60	70	75	75	65
9	L	11.25	78.75	82.5	12.32	0.5	15.91		4	4	B	normal	SSD	SSD			normal		normal	60	F	35	25	no	no	20	20	20	10	5	10	15	75	95	115	115	115	115	105	60	70	75	75	65
1	L	52.5	-37.5	97.5	18.37	2.33	55.11		4	4	D	normal	SSD	SSD			normal		normal	76	F	75.67	0.33	no	no	30	30	20	15	15	30	70	70	85	85	85	80	95	95	45	60	70	75	80
2	L	7.5	-60	52.5	23.24	0.33	22.5		4	4	D	normal	SSD	SSD			normal		normal	76	F	75.67	0.33	no	no	30	30	20	15	15	30	70	70	85	85	85	80	95	95	45	60	70	75	80
3	L	3.75	-48.75	41.25	9.19	0.17	9.19		4	4	D	normal	SSD	SSD			normal		normal	76	F	75.67	0.33	no	no	30	30	20	15	15	30	70	70	85	85	85	80	95	95	45	60	70	75	80
4	L	30	-52.5	15	11.62	1.33	31.82		4	4	D	normal	SSD	SSD			normal		normal	76	F	75.67	0.33	no	no	30	30	20	15	15	30	70	70	85	85	85	80	95	95	45	60	70	75	80
5	L	52.5	-52.5	7.5	18.37	2.33	55.11		4	4	D	normal	SSD	SSD			normal		normal	76	F	75.67	0.33	no	no	30	30	20	15	15	30	70	70	85	85	85	80	95	95	45	60	70	75	80
6	L	63.75	-41.25	18.75	29.91	2.83	69.35		4	4	D	normal	SSD	SSD			normal		normal	76	F	75.67	0.33	no	no	30	30	20	15	15	30	70	70	85	85	85	80	95	95	45	60	70	75	80
7	L	75	-30	30	11.62	3.33	75.75		4	4	D	normal	SSD	SSD			normal		normal	76	F	75.67	0.33	no	no	30	30	20	15	15	30	70	70	85	85	85	80	95	95	45	60	70	75	80
8	L	108.75	-41.25	63.75	22.12	4.83	110.61		4	4	D	normal	SSD	SSD			normal		normal	76	F	75.67	0.33	no	no	30	30	20	15	15	30	70	70	85	85	85	80	95	95	45	60	70	75	80
9	L	131.25	-41.25	86.25	22.12	5.83	132.79		4	4	D	normal	SSD	SSD			normal		normal	76	F	75.67	0.33	no	no	30	30	20	15	15	30	70	70	85	85	85	80	95	95	45	60	70	75	80
1	R	41.25	-48.75	34.17	52.12	1.83	62.97		4	4	E	normal	SSD	SSD				SSD		60	F	59	1	y	0.25	15	15	15	10	15	20	10	75	95	100	105	95	100	105	60	70	75	75	60
2	R	15	-52.5	7.92	50.65	0.67	48.61		4	4	E	normal	SSD	SSD				SSD		60	F	59	1	y	0.25	15	15	15	10	15	20	10	75	95	100	105	95	100	105	60	70	75	75	60
3	R	41.25	-3.75	34.17	64.3	1.83	71.74		4	4	E	normal	SSD	SSD				SSD		60	F	59	1	y	0.25	15	15	15	10	15	20	10	75	95	100	105	95	100	105	60	70	75	75	60
4	R	7.5	-15	0.42	52.61	0.33	48.61		4	4	E	normal	SSD	SSD				SSD		60	F	59	1	y	0.25	15	15	15	10	15	20	10	75	95	100	105	95	100	105	60	70	75	75	60
5	R	30	30	22.92	69.23	1.33	69.96		4	4	E	normal	SSD	SSD				SSD		60	F	59	1	y	0.25	15	15	15	10	15	20	10	75	95	100	105	95	100	105	60	70	75	75	60
6	R	15	37.5	7.92	41.89	0.67	41.08		4	4	E	normal	SSD	SSD				SSD		60	F	59	1	y	0.25	15	15	15	10	15	20	10	75	95	100	105	95	100	105	60	70	75	75	60
7	R	7.5	37.5	14.58	39.4	0.33	36.74		4	4	E	normal	SSD	SSD				SSD		60	F	59	1	y	0.25	15	15	15	10	15	20	10	75	95	100	105	95	100	105	60	70	75	75	60
8	R	30	37.5	37.08	48.61	1.33	53.56		4	4	E	normal	SSD	SSD				SSD		60	F	59	1	y	0.25	15	15	15	10	15	20	10	75	95	100	105	95	100	105	60	70	75	75	60
9	R	48.75	41.25	55.83	33.12	2.17	57.36		4	4	E	normal	SSD	SSD				SSD		60	F	59	1	y	0.25	15	15	15	10	15	20	10	75	95	100	105	95	100	105	60	70	75	75	60
1	R	18.75	-71.25	14.17	9.19	0.83	20.54		4	4	G	normal	SSD	SSD			normal			29	F	28.33	0.67	no	no	20	20	15	10	5	20	0	25	25	65	70	80	80	65	5	55	60	75	65
2	R	11.25	-56.25	6.67	12.32	0.5	15.91		4	4	G	normal	SSD	SSD			normal			29	F	28.33	0.67	no	no	20	20	15	10	5	20	0	25	25	65	70	80	80	65	5	55	60	75	65
3	R	3.75	-41.25	0.83	9.19	0.17	9.19		4	4	G	normal	SSD	SSD			normal			29	F	28.33	0.67	no	no	20	20	15	10	5	20	0	25	25	65	70	80	80	65	5	55	60	75	65
4	R	0	-22.5	4.58	0	0	0		4	4	G	normal	SSD	SSD			normal			29	F	28.33	0.67	no	no	20	20	15	10	5	20	0	25	25	65	70	80	80	65	5	55	60	75	65
5	R	0	0	4.58	0	0	0		4	4	G	normal	SSD	SSD			normal			29	F	28.33	0.67	no	no	20	20	15	10	5	20	0	25	25	65	70	80	80	65	5	55	60	75	65
6	R	0	22.5	4.58	0	0	0		4	4	G	normal	SSD	SSD			normal			29	F	28.33	0.67	no	no	20	20	15	10	5	20	0	25	25	65	70	80	80	65	5	55	60	75	65
7	R	3.75	48.75	0.83	9.19	0.17	9.19		4	4	G	normal	SSD	SSD			normal			29	F	28.33	0.67	no	no	20	20	15	10	5	20	0	25	25	65	70	80	80	65	5	55	60	75	65
8	R	7.5	75	2.92	11.62	0.33	12.99		4	4	G	normal	SSD	SSD			normal			29	F	28.33	0.67	no	no	20	20	15	10	5	20	0	25	25	65	70	80	80	65	5	55	60	75	65
9	R	3.75	86.25	8.33	9.19	0.17	9.19		4	4	G	normal	SSD	SSD			normal			29	F	28.33	0.67	no	no	20	20	15	10	5	20	0	25	25	65	70	80	80	65	5	55	60	75	65
1	R	33.75	-56.25	102.5	18.82	1.5	37.87		4	4	H	normal	SSD	SSD						74	F	0	74	y	2	40	35	30	35	50	55	60	75	95	115	115	115	115	115	60	70	75	75	65
2	R	0	-67.5	68.75	20.12	0	18.37		4	4	H	normal	SSD	SSD						74	F	0	74	y	2	40	35	30	35	50	55	60	75	95	115	115	115	115	115	60	70	75	75	65
3	R	30	-75	38.75	18.37	1.33	34.37		4	4	H	normal	SSD	SSD						74	F	0	74	y	2	40	35	30	35	50	55	60	75	95	115	115	115	115	115	60	70	75	75	65
4	R	41.25	-63.75	27.5	22.12	1.83	45.93		4	4	H	normal	SSD	SSD						74	F	0	74	y	2	40	35	30	35	50	55	60	75	95	115	115	115	115	115	60	70	75	75	65
5	R	71.25	-71.25	2.5	16.94	3.17	72.91		4	4	H	normal	SSD	SSD						74	F	0	74	y	2	40	35	30	35	50	55	60	75	95	115	115	115	115	115	60	70	75	75	65
6	R	86.25	-63.75	17.5	16.94	3.83	87.62		4	4	H	normal	SSD	SSD						74	F	0	74	y	2	40	35	30	35	50	55	60	75	95	115	115	115	115	115	60	70	75	75	65
7	R	120	-75	51.25	18.37	5.33	121.17		4	4	H	normal	SSD	SSD						74	F	0	74	y	2	40	35	30	35	50	55	60	75	95	115	115	115	115	115	60	70	75	75	65
8	R	138.75	-71.25	70	22.12	6.17	140.21		4	4	H	normal	SSD	SSD						74	F	0	74	y	2	40	35	30	35	50	55	60	75	95	115	115	115	115	115	60	70	75	75	65
9	R	165	-75	96.25	18.37	7.33	165.85		4	4	H	normal	SSD	SSD						74	F	0	74	y	2	40	35	30	35	50	55	60	75	95	115	115	115	115	115	60	70	75	75	65
1	R	101.25	11.25	55	81.44	4.5	125.61		4	4	I	normal	SSD	SSD			normal		normal	34	M	0	34	no	no	45	45	45	35	25	30	40	100	100	100	100	100	100	100	100	100	100	100	100
2	R	101.25	33.75	55	31.01	4.5	105.13		4	4	I	normal	SSD	SSD			normal		normal	34	M	0	34	no	no	45	45	45	35	25	30	40	100	100	100	100	100	100	100	100	100	100	100	100
3	R	71.25	26.25	25	43.67	3.17	81.64		4	4	I	normal	SSD	SSD			normal		normal	34	M	0	34	no	no	45	45	45	35	25	30	40	100	100	100	100	100	100	100	100	100	100	100	100
4	R	82.5	60	36.25	27.25	3.67	86.17		4	4	I	normal	SSD	SSD			normal		normal	34	M	0	34	no	no	45	45	45	35	25	30	40	100	100	100	100	100	100	100	100	100	100	100	100
5	R	37.5	37.5	8.75	66.24	1.67	71.15		4	4	I	normal	SSD	SSD			normal		normal	34	M	0	34	no	no	45	45	45	35	25	30	40	100	100	100	100	100	100	100	100	100	100	100	100
6	R	37.5	60	8.75	39.4	1.67	51.96		4	4	I	normal	SSD	SSD			normal		normal	34	M	0	34	no	no	45	45	45	35	25	30	40	100	100	100	100	100	100	100	100	100	100	100	100
7	R	15	60	31.25	39.4	0.67	38.97		4	4	I	normal	SSD	SSD			normal		normal	34	M	0	34	no	no	45	45	45	35	25	30	40	100	100	100	100	100	100	100	100	100	100	100	100
8	R	3.75	71.25	42.5	26.3	0.17	24.3		4	4	I	normal	SSD	SSD			normal		normal	34	M	0	34	no	no	45	45	45	35	25	30	40	100	100	100	100	100	100	100	100	100	100	100	100
9	R	33.75	56.25	80	50.81	1.5	57.36		4	4	I	normal	SSD	SSD			normal		normal	34	M	0	34	no	no	45	45	45	35	25	30	40	100	100	100	100	100	100	100	100	100	100	100	100
1	R	15	-75	89.17	11.62	0.67	18.37		4	4	J	normal	SSD	SSD			normal		normal	52	M	37	15	no	no	20	15	15	10	20	20	20	65	75	70	100	115	115	105	60	70	75	75	65
2	R	3.75	-63.75	77.92	9.19	0.17	9.19		4	4	J	normal	SSD	SSD			normal		normal	52	M	37	15	no	no	20	15	15	10	20	20	20	65	75	70	100	115	115	105	60	70	75	75	65
3	R	18.75	-63.75	55.42	9.19	0.83	20.54		4	4	J	normal	SSD	SSD			normal		normal	52	M	37	15	no	no	20	15	15	10	20	20	20	65	75	70	100	115	115	105	60	70	75	75	65
4	R	52.5	-75	21.67	18.37	2.33	55.11		4	4	J	normal	SSD	SSD			normal		normal	52	M	37	15	no	no	20	15	15	10	20	20	20	65	75	70	100	115	115	105	60	70	75	75	65
5	R	71.25	-71.25	2.92	9.19	3.17	71.74		4	4	J	normal	SSD	SSD			normal		normal	52	M	37	15	no	no	20	15	15	10	20	20	20	65	75	70	100	115	115	105	60	70	75	75	65
6	R	101.25	-78.75	27.08	12.32	4.5	101.87		4	4	J	normal	SSD	SSD			normal		normal	52	M	37	15	no	no	20	15	15	10	20	20	20	65	75	70	100	115	115	105	60	70	75	75	65
7	R	127.5	-82.5	53.33	11.62	5.67	127.94		4	4	J	normal	SSD	SSD			normal		normal	52	M	37	15	no	no	20	15	15	10	20	20	20	65	75	70	100	115	115	105	60	70	75	75	65
8	R	146.25	-78.75	72.08	12.32	6.5	146.68		4	4	J	normal	SSD	SSD			normal		normal	52	M	37	15	no	no	20	15	15	10	20	20	20	65	75	70	100	115	115	105	60	70	75	75	65
9	R	168.75	-78.75	94.58	18.82	7.5	169.62		4	4	J	normal	SSD	SSD			normal		normal	52	M	37	15	no	no	20	15	15	10	20	20	20	65	75	70	100	115	115	105	60	70	75	75	65
1	L	176.25	86.25	88.33	9.19	7.83	176.45		5	5	A	normal	SSD	SSD			normal		normal	54	F	18	36	no	no	20	15	15	15	25	25	35	65	70	75	75	85	85	85	15	25	35	60	40
2	L	157.5	90	69.58	0	7	157.5		5	5	A	normal	SSD	SSD			normal		normal	54	F	18	36	no	no	20	15	15	15	25	25	35	65	70	75	75	85	85	85	15	25	35	60	40
3	L	135	90	47.08	0	6	135		5	5	A	normal	SSD	SSD			normal		normal	54	F	18	36	no	no	20	15	15	15	25	25	35	65	70	75	75	85	85	85	15	25	35	60	40
4	L	108.75	86.25	20.83	9.19	4.83	109.07		5	5	A	normal	SSD	SSD			normal		normal	54	F	18	36	no	no	20	15	15	15	25	25	35	65	70	75	75	85	85	85	15	25	35	60	40
5	L	86.25	86.25	1.67	9.19	3.83	86.66		5	5	A	normal	SSD	SSD			normal		normal	54	F	18	36	no	no	20	15	15	15	25	25	35	65	70	75	75	85	85	85	15	25	35	60	40
6	L	63.75	86.25	24.17	9.19	2.83	64.3		5	5	A	normal	SSD	SSD			normal		normal	54	F	18	36	no	no	20	15	15	15	25	25	35	65	70	75	75	85	85	85	15	25	35	60	40
7	L	45	90	42.92	0	2	45		5	5	A	normal	SSD	SSD			normal		normal	54	F	18	36	no	no	20	15	15	15	25	25	35	65	70	75	75	85	85	85	15	25	35	60	40
8	L	22.5	90	65.42	0	1	22.5		5	5	A	normal	SSD	SSD			normal		normal	54	F	18	36	no	no	20	15	15	15	25	25	35	65	70	75	75	85	85	85	15	25	35	60	40
9	L	3.75	86.25	91.67	9.19	0.17	9.19		5	5	A	normal	SSD	SSD			normal		normal	54	F	18	36	no	no	20	15	15	15	25	25	35	65	70	75	75	85	85	85	15	25	35	60	40
1	L	7.5	-82.5	32.92	11.62	0.33	12.99		5	5	B	normal	SSD	SSD			normal		normal	43	M	0	43	no	no	25	20	15	10	10	5	0	75	95	90	90	90	75	60	50	60	75	75	60
2	L	3.75	-71.25	21.67	16.94	0.17	15.91		5	5	B	normal	SSD	SSD			normal		normal	43	M	0	43	no	no	25	20	15	10	10	5	0	75	95	90	90	90	75	60	50	60	75	75	60
3	L	18.75	-63.75	6.67	16.94	0.83	24.3		5	5	B	normal	SSD	SSD			normal		normal	43	M	0	43	no	no	25	20	15	10	10	5	0	75	95	90	90	90	75	60	50	60	75	75	60
4	L	22.5	-45	2.92	37.65	1	41.08		5	5	B	normal	SSD	SSD			normal		normal	43	M	0	43	no	no	25	20	15	10	10	5	0	75	95	90	90	90	75	60	50	60	75	75	60
5	L	15	-15	10.42	41.89	0.67	41.08		5	5	B	normal	SSD	SSD			normal		normal	43	M	0	43	no	no	25	20	15	10	10	5	0	75	95	90	90	90	75	60	50	60	75	75	60
6	L	22.5	0	2.92	20.12	1	29.05		5	5	B	normal	SSD	SSD			normal		normal	43	M	0	43	no	no	25	20	15	10	10	5	0	75	95	90	90	90	75	60	50	60	75	75	60
7	L	48.75	-3.75	23.33	94.84	2.17	99.36		5	5	B	normal	SSD	SSD			normal		normal	43	M	0	43	no	no	25	20	15	10	10	5	0	75	95	90	90	90	75	60	50	60	75	75	60
8	L	48.75	18.75	23.33	74.51	2.17	83.68		5	5	B	normal	SSD	SSD			normal		normal	43	M	0	43	no	no	25	20	15	10	10	5	0	75	95	90	90	90	75	60	50	60	75	75	60
9	L	56.25	33.75	30.83	87.43	2.5	97.64		5	5	B	normal	SSD	SSD			normal		normal	43	M	0	43	no	no	25	20	15	10	10	5	0	75	95	90	90	90	75	60	50	60	75	75	60
1	R	7.5	-82.5	77.08	11.62	0.33	12.99		5	5	C	normal	SSD	SSD				SSD		20	M	6	14	no	no	15	10	10	10	10	5	10	70	90	110	110	110	110	100	55	65	70	70	60
2	R	0	-67.5	69.58	14.23	0	12.99		5	5	C	normal	SSD	SSD				SSD		20	M	6	14	no	no	15	10	10	10	10	5	10	70	90	110	110	110	110	100	55	65	70	70	60
3	R	26.25	-71.25	43.33	22.12	1.17	33.12		5	5	C	normal	SSD	SSD				SSD		20	M	6	14	no	no	15	10	10	10	10	5	10	70	90	110	110	110	110	100	55	65	70	70	60
4	R	41.25	-63.75	28.33	22.12	1.83	45.93		5	5	C	normal	SSD	SSD				SSD		20	M	6	14	no	no	15	10	10	10	10	5	10	70	90	110	110	110	110	100	55	65	70	70	60
5	R	71.25	-71.25	1.67	9.19	3.17	71.74		5	5	C	normal	SSD	SSD				SSD		20	M	6	14	no	no	15	10	10	10	10	5	10	70	90	110	110	110	110	100	55	65	70	70	60
6	R	86.25	-63.75	16.67	16.94	3.83	87.62		5	5	C	normal	SSD	SSD				SSD		20	M	6	14	no	no	15	10	10	10	10	5	10	70	90	110	110	110	110	100	55	65	70	70	60
7	R	116.25	-71.25	46.67	16.94	5.17	117.27		5	5	C	normal	SSD	SSD				SSD		20	M	6	14	no	no	15	10	10	10	10	5	10	70	90	110	110	110	110	100	55	65	70	70	60
8	R	127.5	-60	57.92	18.37	5.67	128.6		5	5	C	normal	SSD	SSD				SSD		20	M	6	14	no	no	15	10	10	10	10	5	10	70	90	110	110	110	110	100	55	65	70	70	60
9	R	165	-75	95.42	11.62	7.33	165.34		5	5	C	normal	SSD	SSD				SSD		20	M	6	14	no	no	15	10	10	10	10	5	10	70	90	110	110	110	110	100	55	65	70	70	60
1	R	71.25	-18.75	99.17	36.05	3.17	78.48		5	5	D	normal	SSD	SSD			normal		normal	57	F	56	1	no	no	10	15	5	10	20	25	30	75	95	90	85	80	55	55	50	65	70	75	60
2	R	37.5	-30	65.42	46.48	1.67	56.62		5	5	D	normal	SSD	SSD			normal		normal	57	F	56	1	no	no	10	15	5	10	20	25	30	75	95	90	85	80	55	55	50	65	70	75	60
3	R	26.25	-18.75	54.17	36.05	1.17	42.09		5	5	D	normal	SSD	SSD			normal		normal	57	F	56	1	no	no	10	15	5	10	20	25	30	75	95	90	85	80	55	55	50	65	70	75	60
4	R	3.75	-26.25	24.17	33.12	0.17	30.47		5	5	D	normal	SSD	SSD			normal		normal	57	F	56	1	no	no	10	15	5	10	20	25	30	75	95	90	85	80	55	55	50	65	70	75	60
5	R	15	-15	12.92	36.74	0.67	36.74		5	5	D	normal	SSD	SSD			normal		normal	57	F	56	1	no	no	10	15	5	10	20	25	30	75	95	90	85	80	55	55	50	65	70	75	60
6	R	37.5	-15	9.58	36.74	1.67	50.31		5	5	D	normal	SSD	SSD			normal		normal	57	F	56	1	no	no	10	15	5	10	20	25	30	75	95	90	85	80	55	55	50	65	70	75	60
7	R	101.25	-56.25	73.33	44.43	4.5	109.07		5	5	D	normal	SSD	SSD			normal		normal	57	F	56	1	no	no	10	15	5	10	20	25	30	75	95	90	85	80	55	55	50	65	70	75	60
8	R	90	-22.5	62.08	34.86	4	95.46		5	5	D	normal	SSD	SSD			normal		normal	57	F	56	1	no	no	10	15	5	10	20	25	30	75	95	90	85	80	55	55	50	65	70	75	60
9	R	138.75	-48.75	110.83	50.14	6.17	146.11		5	5	D	normal	SSD	SSD			normal		normal	57	F	56	1	no	no	10	15	5	10	20	25	30	75	95	90	85	80	55	55	50	65	70	75	60
1	R	60	30	51.25	69.23	2.67	87.14		5	5	E	normal	SSD	SSD						50	M	0	50	y	0.7	10	10	5	10	10	15	10	75	95	115	115	115	115	105	60	70	75	75	65
2	R	48.75	18.75	40	77.18	2.17	85.68		5	5	E	normal	SSD	SSD						50	M	0	50	y	0.7	10	10	5	10	10	15	10	75	95	115	115	115	115	105	60	70	75	75	65
3	R	7.5	52.5	16.25	59.81	0.33	55.11		5	5	E	normal	SSD	SSD						50	M	0	50	y	0.7	10	10	5	10	10	15	10	75	95	115	115	115	115	105	60	70	75	75	65
4	R	37.5	-15	28.75	67.75	1.67	72.33		5	5	E	normal	SSD	SSD						50	M	0	50	y	0.7	10	10	5	10	10	15	10	75	95	115	115	115	115	105	60	70	75	75	65
5	R	41.25	-41.25	32.5	54.03	1.83	64.3		5	5	E	normal	SSD	SSD						50	M	0	50	y	0.7	10	10	5	10	10	15	10	75	95	115	115	115	115	105	60	70	75	75	65
6	R	26.25	3.75	35	68.86	1.17	68.12		5	5	E	normal	SSD	SSD						50	M	0	50	y	0.7	10	10	5	10	10	15	10	75	95	115	115	115	115	105	60	70	75	75	65
7	R	3.75	-48.75	5	59.39	0.17	54.34		5	5	E	normal	SSD	SSD						50	M	0	50	y	0.7	10	10	5	10	10	15	10	75	95	115	115	115	115	105	60	70	75	75	65
8	R	37.5	-30	46.25	54.5	1.67	62.3		5	5	E	normal	SSD	SSD						50	M	0	50	y	0.7	10	10	5	10	10	15	10	75	95	115	115	115	115	105	60	70	75	75	65
9	R	41.25	-48.75	50	50.14	1.83	61.62		5	5	E	normal	SSD	SSD						50	M	0	50	y	0.7	10	10	5	10	10	15	10	75	95	115	115	115	115	105	60	70	75	75	65
1	R	52.5	-37.5	58.75	73.48	2.33	85.18		5	5	H	normal	SSD	SSD						54	F	41	13	no	no	10	5	5	0	5	20	40	75	95	115	115	115	115	115	60	70	75	75	65
2	R	0	-67.5	6.25	20.12	0	18.37		5	5	H	normal	SSD	SSD						54	F	41	13	no	no	10	5	5	0	5	20	40	75	95	115	115	115	115	115	60	70	75	75	65
3	R	45	0	51.25	82.98	2	88.11		5	5	H	normal	SSD	SSD						54	F	41	13	no	no	10	5	5	0	5	20	40	75	95	115	115	115	115	115	60	70	75	75	65
4	R	45	22.5	51.25	65.21	2	74.62		5	5	H	normal	SSD	SSD						54	F	41	13	no	no	10	5	5	0	5	20	40	75	95	115	115	115	115	115	60	70	75	75	65
5	R	26.25	26.25	32.5	65.85	1.17	65.6		5	5	H	normal	SSD	SSD						54	F	41	13	no	no	10	5	5	0	5	20	40	75	95	115	115	115	115	115	60	70	75	75	65
6	R	3.75	18.75	2.5	77.18	0.17	70.56		5	5	H	normal	SSD	SSD						54	F	41	13	no	no	10	5	5	0	5	20	40	75	95	115	115	115	115	115	60	70	75	75	65
7	R	45	0	38.75	68.25	2	76.85		5	5	H	normal	SSD	SSD						54	F	41	13	no	no	10	5	5	0	5	20	40	75	95	115	115	115	115	115	60	70	75	75	65
8	R	75	-7.5	68.75	67.75	3.33	97.21		5	5	H	normal	SSD	SSD						54	F	41	13	no	no	10	5	5	0	5	20	40	75	95	115	115	115	115	115	60	70	75	75	65
9	R	101.25	-11.25	95	70.79	4.5	120.12		5	5	H	normal	SSD	SSD						54	F	41	13	no	no	10	5	5	0	5	20	40	75	95	115	115	115	115	115	60	70	75	75	65
1	R	63.75	-26.25	58.33	77.18	2.83	95.02		5	5	I	normal	SSD	SSD			normal		normal	31	F	0	31	no	no	45	65	55	25	10	0	5	100	100	100	100	100	100	100	100	100	100	100	100
2	R	22.5	-45	17.08	56.92	1	56.62		5	5	I	normal	SSD	SSD			normal		normal	31	F	0	31	no	no	45	65	55	25	10	0	5	100	100	100	100	100	100	100	100	100	100	100	100
3	R	37.5	-7.5	32.08	44.24	1.67	55.11		5	5	I	normal	SSD	SSD			normal		normal	31	F	0	31	no	no	45	65	55	25	10	0	5	100	100	100	100	100	100	100	100	100	100	100	100
4	R	22.5	0	17.08	63.64	1	62.3		5	5	I	normal	SSD	SSD			normal		normal	31	F	0	31	no	no	45	65	55	25	10	0	5	100	100	100	100	100	100	100	100	100	100	100	100
5	R	11.25	11.25	5.83	50.81	0.5	47.73		5	5	I	normal	SSD	SSD			normal		normal	31	F	0	31	no	no	45	65	55	25	10	0	5	100	100	100	100	100	100	100	100	100	100	100	100
6	R	3.75	26.25	1.67	33.12	0.17	30.47		5	5	I	normal	SSD	SSD			normal		normal	31	F	0	31	no	no	45	65	55	25	10	0	5	100	100	100	100	100	100	100	100	100	100	100	100
7	R	7.5	37.5	12.92	46.48	0.33	43.08		5	5	I	normal	SSD	SSD			normal		normal	31	F	0	31	no	no	45	65	55	25	10	0	5	100	100	100	100	100	100	100	100	100	100	100	100
8	R	56.25	11.25	61.67	61.62	2.5	79.55		5	5	I	normal	SSD	SSD			normal		normal	31	F	0	31	no	no	45	65	55	25	10	0	5	100	100	100	100	100	100	100	100	100	100	100	100
9	R	48.75	41.25	54.17	48.08	2.17	65.6		5	5	I	normal	SSD	SSD			normal		normal	31	F	0	31	no	no	45	65	55	25	10	0	5	100	100	100	100	100	100	100	100	100	100	100	100
1	L	116.25	26.25	65.83	33.12	5.17	120.12		5	5	J	normal	SSD	SSD			normal		normal	76	F	70	6	no	no	15	15	15	5	20	25	70	65	65	65	85	90	90	80	60	65	75	75	65
2	L	120	52.5	69.58	33.87	5.33	123.92		5	5	J	normal	SSD	SSD			normal		normal	76	F	70	6	no	no	15	15	15	5	20	25	70	65	65	65	85	90	90	80	60	65	75	75	65
3	L	101.25	56.25	50.83	12.32	4.5	101.87		5	5	J	normal	SSD	SSD			normal		normal	76	F	70	6	no	no	15	15	15	5	20	25	70	65	65	65	85	90	90	80	60	65	75	75	65
4	L	52.5	30	2.08	18.37	2.33	55.11		5	5	J	normal	SSD	SSD			normal		normal	76	F	70	6	no	no	15	15	15	5	20	25	70	65	65	65	85	90	90	80	60	65	75	75	65
5	L	45	45	5.42	24.65	2	50.31		5	5	J	normal	SSD	SSD			normal		normal	76	F	70	6	no	no	15	15	15	5	20	25	70	65	65	65	85	90	90	80	60	65	75	75	65
6	L	15	37.5	35.42	18.37	0.67	22.5		5	5	J	normal	SSD	SSD			normal		normal	76	F	70	6	no	no	15	15	15	5	20	25	70	65	65	65	85	90	90	80	60	65	75	75	65
7	L	30	75	20.42	11.62	1.33	31.82		5	5	J	normal	SSD	SSD			normal		normal	76	F	70	6	no	no	15	15	15	5	20	25	70	65	65	65	85	90	90	80	60	65	75	75	65
8	L	3.75	63.75	54.17	33.12	0.17	30.47		5	5	J	normal	SSD	SSD			normal		normal	76	F	70	6	no	no	15	15	15	5	20	25	70	65	65	65	85	90	90	80	60	65	75	75	65
9	L	22.5	67.5	72.92	28.46	1	34.37		5	5	J	normal	SSD	SSD			normal		normal	76	F	70	6	no	no	15	15	15	5	20	25	70	65	65	65	85	90	90	80	60	65	75	75	65
1	L	75	-15	78.75	74.85	3.33	101.46		6	6	A	normal	SSD	SSD			normal		normal	57	F	8	49	no	no	15	20	10	10	10	20	15	75	90	105	105	115	115	105	50	60	70	75	65
2	L	45	-22.5	48.75	79.23	2	85.18		6	6	A	normal	SSD	SSD			normal		normal	57	F	8	49	no	no	15	20	10	10	10	20	15	75	90	105	105	115	115	105	50	60	70	75	65
3	L	45	0	48.75	53.24	2	66.24		6	6	A	normal	SSD	SSD			normal		normal	57	F	8	49	no	no	15	20	10	10	10	20	15	75	90	105	105	115	115	105	50	60	70	75	65
4	L	30	7.5	33.75	76.19	1.33	75.75		6	6	A	normal	SSD	SSD			normal		normal	57	F	8	49	no	no	15	20	10	10	10	20	15	75	90	105	105	115	115	105	50	60	70	75	65
5	L	37.5	-37.5	33.75	61.48	1.67	67.5		6	6	A	normal	SSD	SSD			normal		normal	57	F	8	49	no	no	15	20	10	10	10	20	15	75	90	105	105	115	115	105	50	60	70	75	65
6	L	37.5	-15	33.75	66.24	1.67	71.15		6	6	A	normal	SSD	SSD			normal		normal	57	F	8	49	no	no	15	20	10	10	10	20	15	75	90	105	105	115	115	105	50	60	70	75	65
7	L	18.75	26.25	15	54.03	0.83	52.77		6	6	A	normal	SSD	SSD			normal		normal	57	F	8	49	no	no	15	20	10	10	10	20	15	75	90	105	105	115	115	105	50	60	70	75	65
8	L	78.75	-11.25	75	80.18	3.5	107.51		6	6	A	normal	SSD	SSD			normal		normal	57	F	8	49	no	no	15	20	10	10	10	20	15	75	90	105	105	115	115	105	50	60	70	75	65
9	L	56.25	33.75	52.5	66.37	2.5	82.67		6	6	A	normal	SSD	SSD			normal		normal	57	F	8	49	no	no	15	20	10	10	10	20	15	75	90	105	105	115	115	105	50	60	70	75	65
1	L	168.75	78.75	91.25	12.32	7.5	169.12		6	6	B	normal	SSD	SSD			normal		normal	48	M	44	4	no	no	35	30	30	20	15	35	35	75	95	90	85	85	75	70	60	70	75	75	65
2	L	138.75	71.25	61.25	16.94	6.17	139.61		6	6	B	normal	SSD	SSD			normal		normal	48	M	44	4	no	no	35	30	30	20	15	35	35	75	95	90	85	85	75	70	60	70	75	75	65
3	L	112.5	67.5	35	20.12	5	113.99		6	6	B	normal	SSD	SSD			normal		normal	48	M	44	4	no	no	35	30	30	20	15	35	35	75	95	90	85	85	75	70	60	70	75	75	65
4	L	105	82.5	27.5	11.62	4.67	105.53		6	6	B	normal	SSD	SSD			normal		normal	48	M	44	4	no	no	35	30	30	20	15	35	35	75	95	90	85	85	75	70	60	70	75	75	65
5	L	86.25	86.25	8.75	9.19	3.83	86.66		6	6	B	normal	SSD	SSD			normal		normal	48	M	44	4	no	no	35	30	30	20	15	35	35	75	95	90	85	85	75	70	60	70	75	75	65
6	L	60	82.5	17.5	11.62	2.67	60.93		6	6	B	normal	SSD	SSD			normal		normal	48	M	44	4	no	no	35	30	30	20	15	35	35	75	95	90	85	85	75	70	60	70	75	75	65
7	L	33.75	78.75	43.75	12.32	1.5	35.58		6	6	B	normal	SSD	SSD			normal		normal	48	M	44	4	no	no	35	30	30	20	15	35	35	75	95	90	85	85	75	70	60	70	75	75	65
8	L	7.5	75	70	11.62	0.33	12.99		6	6	B	normal	SSD	SSD			normal		normal	48	M	44	4	no	no	35	30	30	20	15	35	35	75	95	90	85	85	75	70	60	70	75	75	65
9	L	15	75	92.5	11.62	0.67	18.37		6	6	B	normal	SSD	SSD			normal		normal	48	M	44	4	no	no	35	30	30	20	15	35	35	75	95	90	85	85	75	70	60	70	75	75	65
1	R	60	-30	35	92.95	2.67	103.92		6	6	C	normal	SSD	SSD				SSD		21	F	10	11	no	no	10	5	5	5	0	0	0	70	90	95	105	110	110	100	55	65	70	70	60
2	R	67.5	0	42.5	91.12	3	107.12		6	6	C	normal	SSD	SSD				SSD		21	F	10	11	no	no	10	5	5	5	0	0	0	70	90	95	105	110	110	100	55	65	70	70	60
3	R	22.5	-22.5	2.5	71.15	1	68.74		6	6	C	normal	SSD	SSD				SSD		21	F	10	11	no	no	10	5	5	5	0	0	0	70	90	95	105	110	110	100	55	65	70	70	60
4	R	56.25	33.75	31.25	87.43	2.5	97.64		6	6	C	normal	SSD	SSD				SSD		21	F	10	11	no	no	10	5	5	5	0	0	0	70	90	95	105	110	110	100	55	65	70	70	60
5	R	22.5	22.5	2.5	69.71	1	67.5		6	6	C	normal	SSD	SSD				SSD		21	F	10	11	no	no	10	5	5	5	0	0	0	70	90	95	105	110	110	100	55	65	70	70	60
6	R	3.75	26.25	21.25	90.47	0.17	82.67		6	6	C	normal	SSD	SSD				SSD		21	F	10	11	no	no	10	5	5	5	0	0	0	70	90	95	105	110	110	100	55	65	70	70	60
7	R	7.5	52.5	17.5	70.68	0.33	64.95		6	6	C	normal	SSD	SSD				SSD		21	F	10	11	no	no	10	5	5	5	0	0	0	70	90	95	105	110	110	100	55	65	70	70	60
8	R	7.5	60	32.5	52.61	0.33	48.61		6	6	C	normal	SSD	SSD				SSD		21	F	10	11	no	no	10	5	5	5	0	0	0	70	90	95	105	110	110	100	55	65	70	70	60
9	R	7.5	82.5	32.5	11.62	0.33	12.99		6	6	C	normal	SSD	SSD				SSD		21	F	10	11	no	no	10	5	5	5	0	0	0	70	90	95	105	110	110	100	55	65	70	70	60
1	L	37.5	-52.5	64.17	41.89	1.67	53.56		6	6	D	normal	SSD	SSD				SSD		31	F	30.25	0.75	y	0.17	15	15	10	10	15	15	10	75	90	80	75	95	115	105	50	70	75	75	65
2	L	18.75	-48.75	45.42	43.67	0.83	44.05		6	6	D	normal	SSD	SSD				SSD		31	F	30.25	0.75	y	0.17	15	15	10	10	15	15	10	75	90	80	75	95	115	105	50	70	75	75	65
3	L	11.25	-56.25	15.42	27.56	0.5	27.56		6	6	D	normal	SSD	SSD				SSD		31	F	30.25	0.75	y	0.17	15	15	10	10	15	15	10	75	90	80	75	95	115	105	50	70	75	75	65
4	L	11.25	-33.75	15.42	39.62	0.5	37.87		6	6	D	normal	SSD	SSD				SSD		31	F	30.25	0.75	y	0.17	15	15	10	10	15	15	10	75	90	80	75	95	115	105	50	70	75	75	65
5	L	26.25	-26.25	0.42	26.3	1.17	35.58		6	6	D	normal	SSD	SSD				SSD		31	F	30.25	0.75	y	0.17	15	15	10	10	15	15	10	75	90	80	75	95	115	105	50	70	75	75	65
6	L	41.25	-18.75	14.58	38.75	1.83	54.34		6	6	D	normal	SSD	SSD				SSD		31	F	30.25	0.75	y	0.17	15	15	10	10	15	15	10	75	90	80	75	95	115	105	50	70	75	75	65
7	L	26.25	18.75	0.42	43.67	1.17	47.73		6	6	D	normal	SSD	SSD				SSD		31	F	30.25	0.75	y	0.17	15	15	10	10	15	15	10	75	90	80	75	95	115	105	50	70	75	75	65
8	L	60	7.5	33.33	41.89	2.67	71.15		6	6	D	normal	SSD	SSD				SSD		31	F	30.25	0.75	y	0.17	15	15	10	10	15	15	10	75	90	80	75	95	115	105	50	70	75	75	65
9	L	120	-30	93.33	27.25	5.33	122.55		6	6	D	normal	SSD	SSD				SSD		31	F	30.25	0.75	y	0.17	15	15	10	10	15	15	10	75	90	80	75	95	115	105	50	70	75	75	65
1	L	11.25	78.75	91.67	12.32	0.5	15.91		6	6	E	normal	SSD	SSD				SSD		60	F	0	60	y	0.17	25	15	10	10	15	20	55	75	95	115	115	115	115	105	60	65	75	75	65
2	L	15	82.5	65.42	11.62	0.67	18.37		6	6	E	normal	SSD	SSD				SSD		60	F	0	60	y	0.17	25	15	10	10	15	20	55	75	95	115	115	115	115	105	60	65	75	75	65
3	L	37.5	82.5	42.92	11.62	1.67	38.97		6	6	E	normal	SSD	SSD				SSD		60	F	0	60	y	0.17	25	15	10	10	15	20	55	75	95	115	115	115	115	105	60	65	75	75	65
4	L	52.5	75	27.92	11.62	2.33	53.56		6	6	E	normal	SSD	SSD				SSD		60	F	0	60	y	0.17	25	15	10	10	15	20	55	75	95	115	115	115	115	105	60	65	75	75	65
5	L	78.75	78.75	1.67	12.32	3.5	79.55		6	6	E	normal	SSD	SSD				SSD		60	F	0	60	y	0.17	25	15	10	10	15	20	55	75	95	115	115	115	115	105	60	65	75	75	65
6	L	105	82.5	24.58	11.62	4.67	105.53		6	6	E	normal	SSD	SSD				SSD		60	F	0	60	y	0.17	25	15	10	10	15	20	55	75	95	115	115	115	115	105	60	65	75	75	65
7	L	131.25	86.25	50.83	9.19	5.83	131.52		6	6	E	normal	SSD	SSD				SSD		60	F	0	60	y	0.17	25	15	10	10	15	20	55	75	95	115	115	115	115	105	60	65	75	75	65
8	L	142.5	75	62.08	18.37	6.33	143.48		6	6	E	normal	SSD	SSD				SSD		60	F	0	60	y	0.17	25	15	10	10	15	20	55	75	95	115	115	115	115	105	60	65	75	75	65
9	L	172.5	82.5	92.08	11.62	7.67	172.83		6	6	E	normal	SSD	SSD				SSD		60	F	0	60	y	0.17	25	15	10	10	15	20	55	75	95	115	115	115	115	105	60	65	75	75	65
1	L	150	60	95	33.87	6.67	153.15		6	6	H	normal	SSD	SSD				SSD		74	F	68	6	y	5	20	15	15	10	25	15	55	75	95	115	115	105	90	95	55	65	75	75	55
2	L	105	37.5	50	30.74	4.67	108.69		6	6	H	normal	SSD	SSD				SSD		74	F	68	6	y	5	20	15	15	10	25	15	55	75	95	115	115	105	90	95	55	65	75	75	55
3	L	101.25	56.25	46.25	36.97	4.5	106.73		6	6	H	normal	SSD	SSD				SSD		74	F	68	6	y	5	20	15	15	10	25	15	55	75	95	115	115	105	90	95	55	65	75	75	55
4	L	82.5	60	27.5	33.87	3.67	88.11		6	6	H	normal	SSD	SSD				SSD		74	F	68	6	y	5	20	15	15	10	25	15	55	75	95	115	115	105	90	95	55	65	75	75	55
5	L	37.5	37.5	17.5	33.87	1.67	48.61		6	6	H	normal	SSD	SSD				SSD		74	F	68	6	y	5	20	15	15	10	25	15	55	75	95	115	115	105	90	95	55	65	75	75	55
6	L	41.25	63.75	13.75	36.05	1.83	52.77		6	6	H	normal	SSD	SSD				SSD		74	F	68	6	y	5	20	15	15	10	25	15	55	75	95	115	115	105	90	95	55	65	75	75	55
7	L	3.75	48.75	51.25	26.3	0.17	24.3		6	6	H	normal	SSD	SSD				SSD		74	F	68	6	y	5	20	15	15	10	25	15	55	75	95	115	115	105	90	95	55	65	75	75	55
8	L	3.75	63.75	58.75	26.3	0.17	24.3		6	6	H	normal	SSD	SSD				SSD		74	F	68	6	y	5	20	15	15	10	25	15	55	75	95	115	115	105	90	95	55	65	75	75	55
9	L	22.5	67.5	77.5	20.12	1	29.05		6	6	H	normal	SSD	SSD				SSD		74	F	68	6	y	5	20	15	15	10	25	15	55	75	95	115	115	105	90	95	55	65	75	75	55
1	R	127.5	37.5	65	63.11	5.67	139.91		6	6	J	normal	SSD	SSD			normal		normal	61	F	49	12	no	no	10	20	15	10	20	15	15	75	80	110	115	115	115	100	60	70	75	75	65
2	R	120	52.5	57.5	50.65	5.33	128.6		6	6	J	normal	SSD	SSD			normal		normal	61	F	49	12	no	no	10	20	15	10	20	15	15	75	80	110	115	115	115	100	60	70	75	75	65
3	R	112.5	67.5	50	20.12	5	113.99		6	6	J	normal	SSD	SSD			normal		normal	61	F	49	12	no	no	10	20	15	10	20	15	15	75	80	110	115	115	115	100	60	70	75	75	65
4	R	75	52.5	12.5	50.65	3.33	88.11		6	6	J	normal	SSD	SSD			normal		normal	61	F	49	12	no	no	10	20	15	10	20	15	15	75	80	110	115	115	115	100	60	70	75	75	65
5	R	67.5	67.5	5	20.12	3	69.96		6	6	J	normal	SSD	SSD			normal		normal	61	F	49	12	no	no	10	20	15	10	20	15	15	75	80	110	115	115	115	100	60	70	75	75	65
6	R	52.5	75	10	18.37	2.33	55.11		6	6	J	normal	SSD	SSD			normal		normal	61	F	49	12	no	no	10	20	15	10	20	15	15	75	80	110	115	115	115	100	60	70	75	75	65
7	R	33.75	78.75	28.75	12.32	1.5	35.58		6	6	J	normal	SSD	SSD			normal		normal	61	F	49	12	no	no	10	20	15	10	20	15	15	75	80	110	115	115	115	100	60	70	75	75	65
8	R	15	52.5	77.5	48.61	0.67	46.84		6	6	J	normal	SSD	SSD			normal		normal	61	F	49	12	no	no	10	20	15	10	20	15	15	75	80	110	115	115	115	100	60	70	75	75	65
9	R	11.25	78.75	73.75	12.32	0.5	15.91		6	6	J	normal	SSD	SSD			normal		normal	61	F	49	12	no	no	10	20	15	10	20	15	15	75	80	110	115	115	115	100	60	70	75	75	65
Ave		54.1481	3.38889	41.6627	32.8059	2.40664	68.4322	#DIV/0!	3.57778	3.57778	#DIV/0!	#DIV/0!	#DIV/0!	#DIV/0!	#DIV/0!	#DIV/0!	#DIV/0!	#DIV/0!	#DIV/0!	57.4222	#DIV/0!	37.456	19.9662	#DIV/0!	1.07333	23.8889	22.7778	19.7778	16.5556	23.4444	26.6667	38.4444	71.3333	86.2222	96.4444	98.5556	100.556	100.222	93.8889	53.5556	64.1111	70.8889	74.3333	64.8889	#DIV/0!	30	25	25	30
SD		45.2583	53.604	29.2557	23.5433	2.01133	40.6695	#DIV/0!	1.62803	1.62803	#DIV/0!	#DIV/0!	#DIV/0!	#DIV/0!	#DIV/0!	#DIV/0!	#DIV/0!	#DIV/0!	#DIV/0!	15.5691	#DIV/0!	25.3592	21.0232	#DIV/0!	1.46183	11.2631	11.7313	11.9384	11.3091	15.1044	18.9971	28.7064	11.5323	15.5883	17.585	16.3031	14.1684	17.5004	17.0141	16.7746	15.0847	12.321	7.04828	11.6806	#DIV/0!	0	0	0	0
[truncated: 7 more columns]
